# Supplementary material for: A TRIM71 binding long noncoding RNA Trincr1 represses FGF/ERK signaling in embryonic stem cells
Source: Nat Commun. 2019 Mar 25;10:1368. doi: 10.1038/s41467-019-08911-w (PMC6433952; doi:10.1038/s41467-019-08911-w)
Supplement: Supplementary file 4 — Supplementary Data 1 [file 41467_2019_8911_MOESM4_ESM.xlsx]

## Sheet: Trim71 RIP
Supplementary Data 1. Trim71 RIP in ESCs
Shown are Trim71 RIP sequencing data in FPKM with mean normalized (normalized to the mean of each dataset).
Ensemble_ID	Gene_ID	Input	Trim71_RIP	Input_Normalized	Trim71_RIP_Normalized	Enrichment_Fold
ENSMUSG00000037742	Eef1a1	11914.4	1151.58	11914.4	2586.35	0.217078
ENSMUSG00000024608	Rps14	9523.06	851.665	9523.06	1912.77	0.200856
ENSMUSG00000044533	Rps2	7030.19	581.397	7030.19	1305.77	0.185737
ENSMUSG00000057841	Rpl32	5759.88	703.604	5759.88	1580.23	0.274352
ENSMUSG00000057666	Gapdh	5255.05	385.39	5255.05	865.552	0.164709
ENSMUSG00000017404	Rpl19	5088.73	775.352	5088.73	1741.37	0.342202
ENSMUSG00000050708	Ftl1	4699.66	435.32	4699.66	977.691	0.208034
ENSMUSG00000063457	Rps15	4598.89	1968.95	4598.89	4422.09	0.961556
ENSMUSG00000008668	Rps18	4166.58	884.899	4166.58	1987.41	0.476987
ENSMUSG00000059070	Rpl18	4163.12	746.96	4163.12	1677.61	0.402969
ENSMUSG00000037563	Rps16	3895.74	1295.74	3895.74	2910.12	0.747
ENSMUSG00000060461	Dppa5a	3583	311.164	3583	698.847	0.195045
ENSMUSG00000067274	Rplp0	3558.82	434.462	3558.82	975.764	0.274182
ENSMUSG00000007892	Rplp1	3332.01	2335.31	3332.01	5244.9	1.5741
ENSMUSG00000071866	Ppia	3163.18	416.096	3163.18	934.515	0.295435
ENSMUSG00000025508	Rplp2	3138.35	150.487	3138.35	337.981	0.107694
ENSMUSG00000074129	Rpl13a	3042.15	600.147	3042.15	1347.88	0.443068
ENSMUSG00000020372	Gnb2l1	2930.21	766.11	2930.21	1720.62	0.587199
ENSMUSG00000062328	Rpl17	2930.11	137.482	2930.11	308.773	0.105379
ENSMUSG00000000740	Rpl13	2866.68	618.095	2866.68	1388.19	0.484249
ENSMUSG00000003970	Rpl8	2821.66	886.697	2821.66	1991.44	0.705771
ENSMUSG00000025794	Rpl14	2801.3	114.843	2801.3	257.927	0.0920742
ENSMUSG00000012848	Rps5	2756.99	648.733	2756.99	1457	0.528474
ENSMUSG00000060938	Rpl26	2684.48	946.487	2684.48	2125.73	0.791858
ENSMUSG00000049517	Rps23	2645.7	437.235	2645.7	981.992	0.371165
ENSMUSG00000032518	Rpsa	2582.91	1734.18	2582.91	3894.82	1.50792
ENSMUSG00000061983	Rps12	2579	2939.03	2579	6600.81	2.55944
ENSMUSG00000003429	Rps11	2576.32	453.987	2576.32	1019.62	0.395764
ENSMUSG00000025290	Rps24	2538.33	178.356	2538.33	400.572	0.157809
ENSMUSG00000031320	Rps4x	2503.37	297.565	2503.37	668.305	0.266962
ENSMUSG00000030432	Rpl28	2477.26	720.834	2477.26	1618.93	0.653517
ENSMUSG00000032399	Rpl4	2332.12	161.63	2332.12	363.007	0.155655
ENSMUSG00000037805	Rpl10a	2300.89	351.745	2300.89	789.989	0.34334
ENSMUSG00000025393	Atp5b	2286.86	146.429	2286.86	328.867	0.143807
ENSMUSG00000057863	Rpl36	2264.75	1157.7	2264.75	2600.09	1.14807
ENSMUSG00000028495	Rps6	2203.95	184.345	2203.95	414.023	0.187855
ENSMUSG00000029635	Cdk8	13.1232	821.125	13.1232	1844.18	140.528
ENSMUSG00000060143	Gm10076	2117.99	334.888	2117.99	752.129	0.355115
ENSMUSG00000064351	mt-Co1	2092.02	164.934	2092.02	370.427	0.177067
ENSMUSG00000058546	Rpl23a	2045.18	233.698	2045.18	524.865	0.256635
ENSMUSG00000062647	Rpl7a	1997.5	288.901	1997.5	648.847	0.324829
ENSMUSG00000040952	Rps19	1970.61	2813.85	1970.61	6319.66	3.20696
ENSMUSG00000060036	Rpl3	1966.34	221.447	1966.34	497.351	0.252932
ENSMUSG00000043716	Rpl7	1928.39	553.524	1928.39	1243.17	0.644666
ENSMUSG00000034994	Eef2	1888.64	298.895	1888.64	671.292	0.355437
ENSMUSG00000029580	Actb	1884.21	222.483	1884.21	499.677	0.265192
ENSMUSG00000047215	Rpl9	1871.71	1293.97	1871.71	2906.14	1.55267
ENSMUSG00000090137	Uba52	1831.74	732.774	1831.74	1645.75	0.898461
ENSMUSG00000047675	Rps8	1805.03	187.261	1805.03	420.572	0.233
ENSMUSG00000022601	Rpl24	1792.65	707.289	1792.65	1588.51	0.886124
ENSMUSG00000060126	Tpt1	1773.02	272.754	1773.02	612.582	0.345502
ENSMUSG00000029614	Rpl6	1756.12	167.349	1756.12	375.851	0.214024
ENSMUSG00000025362	Rps26	1707.94	336.302	1707.94	755.305	0.442232
ENSMUSG00000006333	Rps9	1701.56	455.985	1701.56	1024.1	0.601861
ENSMUSG00000025967	Eef1b2	1596.2	105.075	1596.2	235.989	0.147844
ENSMUSG00000008682	Rpl10	1579.97	1849.32	1579.97	4153.41	2.62879
ENSMUSG00000031818	Cox4i1	1567.43	340.744	1567.43	765.281	0.48824
ENSMUSG00000061787	Rps17	1562.62	153.563	1562.62	344.889	0.220712
ENSMUSG00000059291	Rpl11	1482.99	317.979	1482.99	714.153	0.481563
ENSMUSG00000047454	Gphn	2.91241	168.661	2.91241	378.798	130.063
ENSMUSG00000030744	Rps3	1423.97	120.995	1423.97	271.744	0.190836
ENSMUSG00000057322	Rpl38	1408.06	621.644	1408.06	1396.16	0.991548
ENSMUSG00000078812	Eif5a	1377.48	128.705	1377.48	289.06	0.209847
ENSMUSG00000032294	Pkm2	1336.21	253.463	1336.21	569.256	0.426023
ENSMUSG00000019505	Ubb	1301.09	82.6679	1301.09	185.665	0.1427
ENSMUSG00000008683	Rps15a	1294.84	652.755	1294.84	1466.03	1.13221
ENSMUSG00000045128	Rpl18a	1289.22	243.133	1289.22	546.056	0.423555
ENSMUSG00000020460	Rps27a	1279.27	161.915	1279.27	363.647	0.284261
ENSMUSG00000023944	Hsp90ab1	1257.89	74.3816	1257.89	167.055	0.132805
ENSMUSG00000012405	Rpl15	1204.42	100.053	1204.42	224.71	0.186571
ENSMUSG00000028639	Ybx1	1200.79	42.3088	1200.79	95.0219	0.0791328
ENSMUSG00000024406	Pou5f1	1164.68	151.674	1164.68	340.647	0.292481
ENSMUSG00000067288	Rps28	1152.85	409.487	1152.85	919.672	0.797738
ENSMUSG00000058558	Rpl5	1127.98	69.8352	1127.98	156.844	0.139048
ENSMUSG00000090733	Rps27	1121.12	230.775	1121.12	518.301	0.462306
ENSMUSG00000039001	Rps21	1120.89	237.012	1120.89	532.308	0.474898
ENSMUSG00000028234	Rps20	1101.63	127.924	1101.63	287.306	0.260801
ENSMUSG00000075706	Gpx4	1079.98	637.557	1079.98	1431.9	1.32586
ENSMUSG00000028936	Rpl22	1076.71	1247.17	1076.71	2801.04	2.60148
ENSMUSG00000059835	Rpl13-ps3	2.10326	82.9995	2.10326	186.41	88.6289
ENSMUSG00000028081	Rps3a	1055.4	179.423	1055.4	402.968	0.381816
ENSMUSG00000079641	Rpl39	1046.93	22.7058	1046.93	50.9953	0.0487093
ENSMUSG00000030695	Aldoa	998.826	183.402	998.826	411.905	0.412389
ENSMUSG00000060636	Rpl35a	998.787	81.4629	998.787	182.959	0.183181
ENSMUSG00000029752	Asns	996.236	52.3358	996.236	117.542	0.117986
ENSMUSG00000061477	Rps7	994.561	324.496	994.561	728.79	0.732775
ENSMUSG00000022982	Sod1	947.398	118.772	947.398	266.752	0.281562
ENSMUSG00000020857	Nme2	942.445	77.9774	942.445	175.13	0.185826
ENSMUSG00000090862	Rps13	933.384	248.115	933.384	557.245	0.597016
ENSMUSG00000063524	Eno1	931.728	108.389	931.728	243.432	0.26127
ENSMUSG00000029777	Gars	900.586	26.7624	900.586	60.106	0.066741
ENSMUSG00000038274	Fau	895.438	449.364	895.438	1009.23	1.12708
ENSMUSG00000063696	Gm8730	895.296	186.743	895.296	419.409	0.468458
ENSMUSG00000064337	mt-Rnr1	879.882	0	879.882	0	0
ENSMUSG00000002985	Apoe	847.205	155.623	847.205	349.516	0.412552
ENSMUSG00000009927	Rps25	832.888	259.86	832.888	583.623	0.700722
ENSMUSG00000033307	Mif	832.457	53.4549	832.457	120.055	0.144218
ENSMUSG00000018293	Pfn1	827.508	81.3181	827.508	182.633	0.220703
ENSMUSG00000040385	Ppp1ca	815.616	25.3133	815.616	56.8515	0.0697037
ENSMUSG00000063856	Gpx1	807.842	135.635	807.842	304.624	0.377084
ENSMUSG00000030357	Fkbp4	799.572	57.6547	799.572	129.487	0.161946
ENSMUSG00000036781	Rps27l	797.409	59.3033	797.409	133.19	0.167029
ENSMUSG00000046330	Rpl37a	795.319	761.476	795.319	1710.21	2.15034
ENSMUSG00000071644	Eef1g	791.646	140.686	791.646	315.969	0.399129
ENSMUSG00000063171	Rps4y2	788.49	233.042	788.49	523.392	0.66379
ENSMUSG00000024661	Fth1	781.672	32.6379	781.672	73.3019	0.0937758
ENSMUSG00000020402	Vdac1	773.97	34.5094	773.97	77.5051	0.10014
ENSMUSG00000062997	Rpl35	764.321	63.9783	764.321	143.69	0.187997
ENSMUSG00000001525	Tubb5	750.953	208.211	750.953	467.624	0.622707
ENSMUSG00000015656	Hspa8	743.374	91.6129	743.374	205.755	0.276785
ENSMUSG00000028691	Prdx1	712.463	7.16415	712.463	16.0901	0.0225837
ENSMUSG00000031490	Eif4ebp1	711.113	96.3745	711.113	216.449	0.30438
ENSMUSG00000021660	Btf3	688.946	283.259	688.946	636.175	0.923403
ENSMUSG00000025428	Atp5a1	688.494	63.2917	688.494	142.148	0.206462
ENSMUSG00000040824	Snrpd2	680.717	83.6199	680.717	187.803	0.27589
ENSMUSG00000079435	Rpl36a	676.891	44.6337	676.891	100.243	0.148094
ENSMUSG00000031762	Mt2	664.929	28.6087	664.929	64.2527	0.0966309
ENSMUSG00000062006	Rpl34	660.996	132.81	660.996	298.28	0.451258
ENSMUSG00000021270	Hsp90aa1	660.918	187.749	660.918	421.668	0.638003
ENSMUSG00000001794	Capns1	658.769	14.5276	658.769	32.6277	0.0495283
ENSMUSG00000003814	Calr	650.071	57.9822	650.071	130.223	0.200321
ENSMUSG00000079523	Tmsb10	649.317	30.3758	649.317	68.2214	0.105066
ENSMUSG00000057113	Npm1	645.83	44.7908	645.83	100.596	0.155763
ENSMUSG00000049422	Chchd10	642.617	68.9822	642.617	154.928	0.241089
ENSMUSG00000020849	Ywhae	641.335	13.3265	641.335	29.9302	0.0466685
ENSMUSG00000041453	Rpl21	640.109	135.522	640.109	304.371	0.475498
ENSMUSG00000006728	Cdk4	637.123	38.677	637.123	86.8652	0.13634
ENSMUSG00000064370	mt-Cytb	632.618	36.6909	632.618	82.4046	0.13026
ENSMUSG00000004264	Phb2	632.032	323.231	632.032	725.949	1.14859
ENSMUSG00000034892	Rps29	623.065	82.2909	623.065	184.818	0.296628
ENSMUSG00000041881	Ndufa7	608.827	246.423	608.827	553.445	0.909034
ENSMUSG00000020267	Hint1	608.555	13.1538	608.555	29.5423	0.048545
ENSMUSG00000061315	Naca	605.336	44.5579	605.336	100.073	0.165318
ENSMUSG00000035530	Eif1	601.773	66.5698	601.773	149.51	0.248449
ENSMUSG00000059796	Eif4a1	597.853	149.708	597.853	336.231	0.562398
ENSMUSG00000005161	Prdx2	593.135	116.983	593.135	262.734	0.442958
ENSMUSG00000015165	Hnrnpl	584.745	81.3461	584.745	182.696	0.312438
ENSMUSG00000048758	Rpl29	577.22	245.652	577.22	551.713	0.955811
ENSMUSG00000030007	Cct7	575.276	36.3026	575.276	81.5325	0.141728
ENSMUSG00000003153	Slc2a3	566.767	65.4861	566.767	147.076	0.2595
ENSMUSG00000046364	Rpl27a	565.843	336.819	565.843	756.466	1.33688
ENSMUSG00000054766	Set	561.928	48.8183	561.928	109.642	0.195117
ENSMUSG00000026238	Ptma	547.607	26.4987	547.607	59.5138	0.10868
ENSMUSG00000064341	mt-Nd1	545.588	55.3006	545.588	124.2	0.227645
ENSMUSG00000086841	2410006H16Rik	527.806	136.36	527.806	306.253	0.580237
ENSMUSG00000053565	Eif3k	524.607	295.683	524.607	664.078	1.26586
ENSMUSG00000023004	Tuba1b	520.02	74.3464	520.02	166.976	0.321094
ENSMUSG00000059743	Fdps	514.221	113.86	514.221	255.72	0.497295
ENSMUSG00000022283	Pabpc1	510.189	39.0521	510.189	87.7076	0.171912
ENSMUSG00000029430	Ran	508.935	62.9275	508.935	141.33	0.277697
ENSMUSG00000062867	Impdh2	505.829	42.1226	505.829	94.6037	0.187027
ENSMUSG00000023456	Tpi1	505.048	90.3309	505.048	202.875	0.401695
ENSMUSG00000069744	Psmb3	500.156	28.704	500.156	64.4667	0.128893
ENSMUSG00000018593	Sparc	499.91	44.0285	499.91	98.8842	0.197804
ENSMUSG00000028692	Akr1a4	496.708	47.7319	496.708	107.202	0.215824
ENSMUSG00000004897	Hdgf	496.356	12.6748	496.356	28.4665	0.057351
ENSMUSG00000059751	Gm9000	495.719	66.7462	495.719	149.906	0.302401
ENSMUSG00000018286	Psmb6	495.068	37.6997	495.068	84.6703	0.171028
ENSMUSG00000056201	Cfl1	493.524	16.7319	493.524	37.5784	0.076143
ENSMUSG00000001416	Cct3	493.001	55.7011	493.001	125.1	0.253752
ENSMUSG00000052456	Asna1	489.705	51.3096	489.705	115.237	0.235319
ENSMUSG00000029304	Spp1	483.175	16.4974	483.175	37.0517	0.0766839
ENSMUSG00000031447	Lamp1	480.79	99.8587	480.79	224.274	0.46647
ENSMUSG00000031765	Mt1	479.471	193.3	479.471	434.135	0.905446
ENSMUSG00000059534	Uqcr10	478.861	162.257	478.861	364.415	0.761004
ENSMUSG00000064345	mt-Nd2	469.402	21.5715	469.402	48.4477	0.103212
ENSMUSG00000000088	Cox5a	469.389	8.7159	469.389	19.5752	0.0417035
ENSMUSG00000073702	Rpl31	464.104	255.024	464.104	572.762	1.23412
ENSMUSG00000071415	Rpl23	459.591	147.5	459.591	331.272	0.720798
ENSMUSG00000005566	Trim28	438.535	68.7949	438.535	154.507	0.352326
ENSMUSG00000042462	Dctpp1	438.221	103.429	438.221	232.293	0.530081
ENSMUSG00000057278	Snrpg	433.841	109.109	433.841	245.049	0.564837
ENSMUSG00000023175	Bsg	428.922	41.74	428.922	93.7444	0.218558
ENSMUSG00000032348	Gsta4	428.738	33.1803	428.738	74.5201	0.173813
ENSMUSG00000022234	Cct5	424.557	27.5622	424.557	61.9023	0.145804
ENSMUSG00000032383	Ppib	407.684	77.1659	407.684	173.308	0.425104
ENSMUSG00000025651	Uqcrc1	406.01	82.4795	406.01	185.242	0.456249
ENSMUSG00000046711	Hmga1	401.059	41.9371	401.059	94.1871	0.234846
ENSMUSG00000030268	Bcat1	400.789	214.258	400.789	481.205	1.20064
ENSMUSG00000021957	Tkt	400.537	113.121	400.537	254.06	0.634298
ENSMUSG00000068739	Sars	393.511	21.0617	393.511	47.3027	0.120207
ENSMUSG00000039682	Lap3	391.25	28.9368	391.25	64.9895	0.166107
ENSMUSG00000061518	Cox5b	384.837	88.0726	384.837	197.803	0.513993
ENSMUSG00000016319	Slc25a5	384.432	96.6593	384.432	217.088	0.564699
ENSMUSG00000022956	Atp5o	382.817	65.1772	382.817	146.382	0.382382
ENSMUSG00000007739	Cct4	382.129	59.7659	382.129	134.229	0.351266
ENSMUSG00000076441	Ass1	382.065	47.4854	382.065	106.648	0.279136
ENSMUSG00000025781	Atp5c1	381.298	23.4254	381.298	52.6114	0.13798
ENSMUSG00000062825	Actg1	377.168	110.592	377.168	248.38	0.658539
ENSMUSG00000046434	Hnrnpa1	372.435	14.6266	372.435	32.8501	0.0882035
ENSMUSG00000055839	Tceb2	365.63	17.6202	365.63	39.5734	0.108234
ENSMUSG00000052429	Prmt1	361.488	40.6777	361.488	91.3586	0.252729
ENSMUSG00000032959	Pebp1	360.492	29.0589	360.492	65.2638	0.181041
ENSMUSG00000073676	Hspe1	360.22	75.0156	360.22	168.479	0.46771
ENSMUSG00000036427	Gpi1	358.368	25.6812	358.368	57.6777	0.160946
ENSMUSG00000063229	Ldha	355.024	226.928	355.024	509.661	1.43557
ENSMUSG00000034566	Atp5h	354.543	53.3773	354.543	119.881	0.338128
ENSMUSG00000024640	Psat1	350.945	53.4961	350.945	120.148	0.342354
ENSMUSG00000025130	P4hb	349.753	35.5901	349.753	79.9323	0.228539
ENSMUSG00000060860	Ube2s	349.321	7.95738	349.321	17.8716	0.0511609
ENSMUSG00000079426	Arpc4	346.544	31.9973	346.544	71.8632	0.207371
ENSMUSG00000038690	Atp5j2	346.01	59.6091	346.01	133.877	0.386916
ENSMUSG00000008892	Vdac3	344.432	22.4138	344.432	50.3394	0.146152
ENSMUSG00000074660	Gm10736	343.486	0	343.486	0	0
ENSMUSG00000041355	Ssr2	340.912	26.4872	340.912	59.488	0.174496
ENSMUSG00000036751	Cox6b1	340.469	36.266	340.469	81.4503	0.23923
ENSMUSG00000058600	Rpl30	339.078	31.4687	339.078	70.676	0.208436
ENSMUSG00000041697	Cox6a1	338.682	15.5848	338.682	35.0021	0.103348
ENSMUSG00000027593	Raly	336.545	29.5548	336.545	66.3775	0.197232
ENSMUSG00000022312	Eif3h	336.224	16.3973	336.224	36.8269	0.109531
ENSMUSG00000022551	Cyc1	336.072	41.0577	336.072	92.212	0.274382
ENSMUSG00000005410	Mcm5	335.942	36.6297	335.942	82.2671	0.244885
ENSMUSG00000025492	Ifitm3	335.748	20.8777	335.748	46.8895	0.139657
ENSMUSG00000064339	mt-Rnr2	333.513	0	333.513	0	0
ENSMUSG00000031708	Tecr	332.843	29.9972	332.843	67.3711	0.202411
ENSMUSG00000055762	Eef1d	328.12	10.2798	328.12	23.0875	0.0703631
ENSMUSG00000007891	Ctsd	327.87	23.9952	327.87	53.8911	0.164367
ENSMUSG00000076437	2700094K13Rik	327.584	208.939	327.584	469.259	1.43248
ENSMUSG00000090841	Myl6	326.946	47.5998	326.946	106.905	0.326981
ENSMUSG00000024740	Ddb1	326.734	14.9873	326.734	33.6602	0.10302
ENSMUSG00000064363	mt-Nd4	326.691	14.6173	326.691	32.8292	0.10049
ENSMUSG00000024844	Banf1	325.4	17.2131	325.4	38.6591	0.118805
ENSMUSG00000060591	Ifitm2	324.424	76.1338	324.424	170.99	0.527057
ENSMUSG00000040945	Rcc2	321.809	72.1847	321.809	162.121	0.503779
ENSMUSG00000031960	Aars	320.527	103.723	320.527	232.953	0.726781
ENSMUSG00000030342	Cd9	319.419	19.055	319.419	42.7959	0.13398
ENSMUSG00000029247	Paics	313.694	47.4965	313.694	106.673	0.340054
ENSMUSG00000030122	Ptms	312.564	10.2178	312.564	22.9483	0.0734195
ENSMUSG00000020440	Arf5	311.426	33.5715	311.426	75.3987	0.242108
ENSMUSG00000027405	Nop56	311.378	177.651	311.378	398.989	1.28136
ENSMUSG00000025503	Taldo1	311.183	2.44611	311.183	5.49375	0.0176544
ENSMUSG00000035242	Oaz1	310.966	28.5658	310.966	64.1563	0.206313
ENSMUSG00000016252	Atp5e	308.625	0	308.625	0	0
ENSMUSG00000030057	Cnbp	307.735	17.7235	307.735	39.8054	0.12935
ENSMUSG00000020407	Upp1	305.2	112.168	305.2	251.92	0.825425
ENSMUSG00000001289	Pfdn5	303.193	22.7719	303.193	51.1437	0.168684
ENSMUSG00000022841	Ap2m1	303.152	44.7653	303.152	100.539	0.331645
ENSMUSG00000038845	Phb	301.676	28.3661	301.676	63.7078	0.21118
ENSMUSG00000017861	Mybl2	300.723	46.3403	300.723	104.076	0.346087
ENSMUSG00000057236	Rbbp4	297.043	15.4077	297.043	34.6044	0.116496
ENSMUSG00000030246	Ldhb	295.016	25.4226	295.016	57.097	0.193538
ENSMUSG00000031948	Kars	294.852	15.8816	294.852	35.6687	0.120972
ENSMUSG00000021794	Glud1	293.322	7.74496	293.322	17.3945	0.0593017
ENSMUSG00000051695	Pcbp1	292.084	49.3373	292.084	110.807	0.379368
ENSMUSG00000004667	Polr2e	291.828	21.9193	291.828	49.2288	0.168691
ENSMUSG00000035885	Cox8a	291.146	4.22812	291.146	9.49599	0.0326159
ENSMUSG00000001924	Uba1	289.604	29.4205	289.604	66.0759	0.228159
ENSMUSG00000004207	Psap	289.583	21.7049	289.583	48.7473	0.168336
ENSMUSG00000004951	Hspb1	289.353	34.9895	289.353	78.5834	0.271583
ENSMUSG00000007815	Rhoa	286.023	38.9887	286.023	87.5652	0.306148
ENSMUSG00000025351	Cd63	285.437	28.4831	285.437	63.9706	0.224114
ENSMUSG00000028798	Eif3i	285.273	70.3149	285.273	157.921	0.553579
ENSMUSG00000070319	Eif3g	283.853	54.7511	283.853	122.966	0.433204
ENSMUSG00000024966	Stip1	283.462	3.11296	283.462	6.99144	0.0246645
ENSMUSG00000027316	Gfra4	2.17753	69.2559	2.17753	155.543	71.4308
ENSMUSG00000029730	Mcm7	281.015	31.8412	281.015	71.5126	0.25448
ENSMUSG00000062070	Pgk1	280.851	28.6407	280.851	64.3245	0.229034
ENSMUSG00000042406	Atf4	280.028	29.4134	280.028	66.0599	0.235905
ENSMUSG00000090846	Lsm3	278.936	0	278.936	0	0
ENSMUSG00000028964	Park7	277.498	133.917	277.498	300.766	1.08385
ENSMUSG00000010095	Slc3a2	277.305	67.4889	277.305	151.574	0.546597
ENSMUSG00000058799	Nap1l1	276.62	9.23553	276.62	20.7422	0.0749844
ENSMUSG00000024422	Dhx16	276.077	7.98571	276.077	17.9352	0.0649645
ENSMUSG00000064367	mt-Nd5	275.713	30.3444	275.713	68.1509	0.247181
ENSMUSG00000041841	Rpl37	275.475	238.621	275.475	535.922	1.94545
ENSMUSG00000039323	Igfbp2	275.09	61.5538	275.09	138.244	0.502543
ENSMUSG00000087391	Gm2694	2.58927	80.6223	2.58927	181.071	69.9312
ENSMUSG00000068039	Tcp1	273.495	72.9228	273.495	163.778	0.598835
ENSMUSG00000006498	Ptbp1	273.351	75.5184	273.351	169.608	0.620476
ENSMUSG00000053398	Phgdh	272.957	136.148	272.957	305.777	1.12024
ENSMUSG00000029713	Gnb2	272.781	22.1891	272.781	49.8348	0.182692
ENSMUSG00000034024	Cct2	271.483	22.8883	271.483	51.4051	0.189349
ENSMUSG00000046432	Ngfrap1	270.191	4.49228	270.191	10.0893	0.0373413
ENSMUSG00000017778	Cox7c	267.694	77.3201	267.694	173.654	0.648704
ENSMUSG00000048076	Arf1	267.318	46.2108	267.318	103.785	0.388247
ENSMUSG00000034807	Glt25d1	267.145	22.0502	267.145	49.5228	0.185378
ENSMUSG00000024048	2900073G15Rik	266.306	37.308	266.306	83.7905	0.31464
ENSMUSG00000021486	Prelid1	265.021	5.47064	265.021	12.2866	0.0463608
ENSMUSG00000071078	Nr2c2ap	264.378	23.4245	264.378	52.6094	0.198993
ENSMUSG00000025204	Ndufb8	262.854	50.7793	262.854	114.046	0.433875
ENSMUSG00000001056	Nhp2	262.382	89.8425	262.382	201.778	0.769026
ENSMUSG00000022193	Psmb5	260.035	87.2386	260.035	195.93	0.753477
ENSMUSG00000027944	Hax1	258.906	7.47504	258.906	16.7883	0.0648432
ENSMUSG00000004268	Emg1	257.67	15.0081	257.67	33.7069	0.130814
ENSMUSG00000003072	Atp5d	256.426	23.8923	256.426	53.66	0.209261
ENSMUSG00000004285	Atp6v1f	256.174	111.628	256.174	250.707	0.978658
ENSMUSG00000006057	Atp5g1	255.95	107.488	255.95	241.409	0.943187
ENSMUSG00000040010	Slc7a5	253.647	82.9161	253.647	186.222	0.734179
ENSMUSG00000017723	Wfdc2	253.228	107.919	253.228	242.377	0.957148
ENSMUSG00000006519	Cyba	253.195	95.6371	253.195	214.793	0.848329
ENSMUSG00000001228	Uhrf1	252.164	40.9855	252.164	92.0499	0.36504
ENSMUSG00000030738	Eif3c	251.576	27.3225	251.576	61.364	0.243918
ENSMUSG00000021771	Vdac2	251.505	59.5736	251.505	133.797	0.531986
ENSMUSG00000028745	Capzb	250.848	57.203	250.848	128.473	0.512155
ENSMUSG00000018677	Slc25a39	250.616	15.8447	250.616	35.5858	0.141993
ENSMUSG00000030120	Mlf2	250.26	44.8331	250.26	100.691	0.402347
ENSMUSG00000027566	Psma7	250.197	39.173	250.197	87.9792	0.35164
ENSMUSG00000018770	Atp5g3	249.825	55.876	249.825	125.493	0.502322
ENSMUSG00000024359	Hspa9	249.117	16.0326	249.117	36.0078	0.144542
ENSMUSG00000016554	Eif3d	248.409	45.9908	248.409	103.291	0.415812
ENSMUSG00000061904	Slc25a3	247.627	85.725	247.627	192.531	0.777504
ENSMUSG00000000303	Cdh1	247.283	31.1695	247.283	70.004	0.283093
ENSMUSG00000033020	Polr2f	244.445	138.282	244.445	310.569	1.27051
ENSMUSG00000020307	Cdc34	244.182	77.4884	244.182	174.032	0.712715
ENSMUSG00000022884	Eif4a2	243.516	66.0919	243.516	148.437	0.609556
ENSMUSG00000028773	Fabp3	243.42	0.202711	243.42	0.455271	0.00187031
ENSMUSG00000047501	Cldn4	241.079	40.8427	241.079	91.7292	0.380494
ENSMUSG00000060803	Gstp1	240.997	0	240.997	0	0
ENSMUSG00000031672	Got2	239.396	3.21505	239.396	7.22072	0.0301623
ENSMUSG00000015837	Sqstm1	237.684	116.612	237.684	261.9	1.10188
ENSMUSG00000030591	Psmd8	237.559	72.2763	237.559	162.326	0.683309
ENSMUSG00000021255	Esrrb	236.569	27.0809	236.569	60.8213	0.257098
ENSMUSG00000022354	Ndufb9	231.964	0	231.964	0	0
ENSMUSG00000012396	Nanog	229.996	19.7488	229.996	44.3541	0.192847
ENSMUSG00000014769	Psmb1	229.91	17.4662	229.91	39.2276	0.170621
ENSMUSG00000019428	Fkbp8	229.484	28.4089	229.484	63.8039	0.278032
ENSMUSG00000025132	Arhgdia	227.562	40.2195	227.562	90.3295	0.396945
ENSMUSG00000052337	Immt	227.496	19.223	227.496	43.1732	0.189776
ENSMUSG00000060373	Hnrnpc	227.336	29.0399	227.336	65.2211	0.286893
ENSMUSG00000033047	Eif3l	226.343	51.7119	226.343	116.14	0.513117
ENSMUSG00000019494	Cops6	225.202	27.0333	225.202	60.7144	0.2696
ENSMUSG00000001424	Snd1	224.895	85.3055	224.895	191.589	0.851903
ENSMUSG00000031068	Glrx3	224.448	20.5952	224.448	46.255	0.206084
ENSMUSG00000068921	Dap3	224.112	0.111641	224.112	0.250736	0.0011188
ENSMUSG00000005054	Cstb	222.572	3.61512	222.572	8.11925	0.0364792
ENSMUSG00000000278	Scpep1	222.344	4.53361	222.344	10.1821	0.0457943
ENSMUSG00000040463	Mybbp1a	217.599	72.6395	217.599	163.142	0.749737
ENSMUSG00000081087	Gm14166	217.225	170.742	217.225	383.472	1.76532
ENSMUSG00000030189	Csda	216.961	12.3497	216.961	27.7364	0.12784
ENSMUSG00000021953	Tdh	215.554	78.1306	215.554	175.475	0.814063
ENSMUSG00000060073	Psma3	214.849	1.28543	214.849	2.88696	0.0134372
ENSMUSG00000005779	Psmb4	214.733	178.384	214.733	400.635	1.86574
ENSMUSG00000031781	Ciapin1	213.784	28.3181	213.784	63.6	0.297497
ENSMUSG00000053931	Cnn3	213.419	12.5065	213.419	28.0885	0.131612
ENSMUSG00000021218	Gdi2	213.268	19.5261	213.268	43.8539	0.205628
ENSMUSG00000018446	C1qbp	212.536	39.7507	212.536	89.2766	0.420054
ENSMUSG00000028138	Adh5	212.447	26.8819	212.447	60.3744	0.284186
ENSMUSG00000001270	Ckb	211.255	76.0673	211.255	170.841	0.808694
ENSMUSG00000029632	Ndufa4	211.219	0	211.219	0	0
ENSMUSG00000070394	1810027O10Rik	210.721	114.126	210.721	256.317	1.21638
ENSMUSG00000071655	Ubxn1	209.9	28.4185	209.9	63.8255	0.304076
ENSMUSG00000052926	Rnaseh2a	209.703	44.4924	209.703	99.9261	0.476512
ENSMUSG00000071072	Ptges3	209.152	4.17589	209.152	9.37869	0.0448415
ENSMUSG00000049751	Rpl36al	209.02	202.415	209.02	454.607	2.17494
ENSMUSG00000025403	Shmt2	208.936	167.441	208.936	376.058	1.79987
ENSMUSG00000003873	Bax	208.205	47.9397	208.205	107.668	0.517127
ENSMUSG00000002395	Use1	207.862	66.5773	207.862	149.527	0.719356
ENSMUSG00000011179	Odc1	207.732	33.313	207.732	74.8181	0.360166
ENSMUSG00000023067	Cdkn1a	206.938	64.6061	206.938	145.1	0.701175
ENSMUSG00000031754	Nudt21	206.78	12.9403	206.78	29.0628	0.140549
ENSMUSG00000024835	Coro1b	205.959	108.984	205.959	244.769	1.18843
ENSMUSG00000058655	Eif4b	205.274	19.3236	205.274	43.3991	0.21142
ENSMUSG00000024208	2900010M23Rik	205.087	32.0052	205.087	71.8809	0.35049
ENSMUSG00000031622	Sin3b	204.538	21.8841	204.538	49.1498	0.240297
ENSMUSG00000008348	Ubc	204.396	68.1453	204.396	153.048	0.748784
ENSMUSG00000071528	Usmg5	203.884	29.0735	203.884	65.2966	0.320263
ENSMUSG00000029447	Cct6a	203.481	12.2635	203.481	27.5428	0.135358
ENSMUSG00000033938	Ndufb7	203.477	52.6423	203.477	118.23	0.581049
ENSMUSG00000070493	Chchd2	203.297	99.7461	203.297	224.021	1.10194
ENSMUSG00000054452	Aes	203.197	46.7862	203.197	105.078	0.517123
ENSMUSG00000004610	Etfb	203.144	6.74728	203.144	15.1538	0.0745964
ENSMUSG00000006998	Psmd2	202.873	26.5906	202.873	59.7202	0.294372
ENSMUSG00000027642	Rpn2	202.487	17.6414	202.487	39.6211	0.195672
ENSMUSG00000030869	Ndufab1	200.885	0	200.885	0	0
ENSMUSG00000058779	Tomm20	200.367	26.1907	200.367	58.822	0.293571
ENSMUSG00000026547	Tagln2	200.254	70.4112	200.254	158.137	0.789684
ENSMUSG00000060152	Pop5	200.046	34.777	200.046	78.1061	0.390441
ENSMUSG00000031029	Eif3f	199.672	107.186	199.672	240.73	1.20563
ENSMUSG00000030541	Idh2	198.845	9.31077	198.845	20.9112	0.105163
ENSMUSG00000021546	Hnrnpk	198.618	10.9426	198.618	24.5761	0.123736
ENSMUSG00000090553	Snrpe	198.506	0	198.506	0	0
ENSMUSG00000024914	Drap1	197.883	12.3543	197.883	27.7467	0.140218
ENSMUSG00000028766	Alpl	196.429	29.8111	196.429	66.9531	0.340852
ENSMUSG00000020708	Psmc5	195.528	8.0533	195.528	18.087	0.0925034
ENSMUSG00000005610	Eif4g2	195.274	36.1692	195.274	81.2329	0.415994
ENSMUSG00000020358	Hnrnpab	195.119	10.514	195.119	23.6135	0.121021
ENSMUSG00000068220	Lgals1	194.562	18.7841	194.562	42.1875	0.216833
ENSMUSG00000059552	Trp53	194.119	34.1542	194.119	76.7074	0.395156
ENSMUSG00000071653	1810009A15Rik	193.984	0	193.984	0	0
ENSMUSG00000031848	Lsm4	193.182	120.516	193.182	270.668	1.40111
ENSMUSG00000004455	Ppp1cc	192.163	8.54384	192.163	19.1887	0.0998565
ENSMUSG00000001440	Kpnb1	191.131	9.50338	191.131	21.3438	0.111671
ENSMUSG00000019179	Mdh2	190.494	61.2219	190.494	137.499	0.721803
ENSMUSG00000015092	Edf1	189.878	267.276	189.878	600.279	3.16139
ENSMUSG00000022477	Aco2	189.509	43.1718	189.509	96.9601	0.511639
ENSMUSG00000038503	Mesdc2	188.958	41.186	188.958	92.5002	0.489528
ENSMUSG00000025203	Scd2	188.812	14.9426	188.812	33.5598	0.177742
ENSMUSG00000002870	Mcm2	188.486	32.3839	188.486	72.7314	0.385872
ENSMUSG00000055850	Rnf181	187.663	27.5874	187.663	61.9589	0.33016
ENSMUSG00000029922	Mkrn1	187.288	14.9125	187.288	33.4922	0.178827
ENSMUSG00000033161	Atp1a1	187.189	27.4291	187.189	61.6034	0.329097
ENSMUSG00000027597	Ahcy	187.046	29.3544	187.046	65.9274	0.352466
ENSMUSG00000057262	Gm10020	186.742	15.598	186.742	35.0318	0.187594
ENSMUSG00000020089	Ppa1	186.326	51.8145	186.326	116.371	0.624555
ENSMUSG00000056076	Eif3b	186.16	28.6598	186.16	64.3674	0.345764
ENSMUSG00000020869	Lrrc59	184.327	15.2164	184.327	34.1747	0.185403
ENSMUSG00000025260	Hsd17b10	184.203	35.7008	184.203	80.1809	0.435286
ENSMUSG00000029718	Pcolce	183.868	180.898	183.868	406.281	2.20964
ENSMUSG00000028333	Anp32b	183.849	12.7349	183.849	28.6015	0.15557
ENSMUSG00000003235	Eif2b5	183.813	34.0984	183.813	76.582	0.41663
ENSMUSG00000021024	Psma6	183.625	276.098	183.625	620.092	3.37695
ENSMUSG00000026917	Wdr5	183.095	37.4757	183.095	84.1672	0.459691
ENSMUSG00000054428	Atpif1	183.061	1.40335	183.061	3.1518	0.0172172
ENSMUSG00000032216	Nedd4	182.462	12.1605	182.462	27.3114	0.149683
ENSMUSG00000024387	Csnk2b	182.028	270.55	182.028	607.632	3.33812
ENSMUSG00000026750	Psmb7	181.216	12.9823	181.216	29.1571	0.160897
ENSMUSG00000027067	Ssrp1	180.655	13.2866	180.655	29.8405	0.16518
ENSMUSG00000081766	2210409E12Rik	179.684	0	179.684	0	0
ENSMUSG00000002844	Adprh	179.659	18.3641	179.659	41.2442	0.229569
ENSMUSG00000062683	Atp5g2	179.355	0	179.355	0	0
ENSMUSG00000025381	Cnpy2	179.127	0	179.127	0	0
ENSMUSG00000027239	Mdk	179.094	1.38108	179.094	3.10179	0.0173193
ENSMUSG00000005481	Ddx39	178.989	32.6127	178.989	73.2453	0.409217
ENSMUSG00000021290	2010107E04Rik	177.286	43.5929	177.286	97.9059	0.552248
ENSMUSG00000002102	Psmc3	177.18	21.9538	177.18	49.3063	0.278284
ENSMUSG00000020186	Csrp2	176.799	8.13021	176.799	18.2597	0.10328
ENSMUSG00000000486	42979	176.311	18.4435	176.311	41.4225	0.23494
ENSMUSG00000029472	Anapc5	176.212	17.6086	176.212	39.5474	0.224431
ENSMUSG00000029076	Sdf4	175.058	34.5629	175.058	77.6253	0.443426
ENSMUSG00000020457	Drg1	174.936	32.2977	174.936	72.5378	0.414654
ENSMUSG00000040048	Ndufb10	174.531	29.602	174.531	66.4835	0.380927
ENSMUSG00000027018	Hat1	174.24	13.9755	174.24	31.3878	0.180141
ENSMUSG00000047945	Marcksl1	173.828	44.9334	173.828	100.917	0.580554
ENSMUSG00000030127	Cops7a	173.763	32.6321	173.763	73.2889	0.421775
ENSMUSG00000024587	Nars	173.636	13.9942	173.636	31.4298	0.181009
ENSMUSG00000021242	Npc2	173.361	45.8826	173.361	103.048	0.594415
ENSMUSG00000034165	Ccnd3	173.133	20.8047	173.133	46.7255	0.269882
ENSMUSG00000044627	Swi5	172.548	47.8511	172.548	107.469	0.622838
ENSMUSG00000049960	Mrps16	172.255	0	172.255	0	0
ENSMUSG00000005625	Psmd4	172.189	16.054	172.189	36.0559	0.209397
ENSMUSG00000024217	Snrpc	171.552	20.9258	171.552	46.9975	0.273955
ENSMUSG00000032966	Fkbp1a	169.667	0	169.667	0	0
ENSMUSG00000028426	Rad23b	169.294	9.9728	169.294	22.398	0.132303
ENSMUSG00000000751	Rpa1	168.862	5.19751	168.862	11.6732	0.0691284
ENSMUSG00000003528	Slc25a1	168.302	28.712	168.302	64.4847	0.383148
ENSMUSG00000028757	Ddost	167.672	33.0676	167.672	74.267	0.44293
ENSMUSG00000017221	Psmd3	167.46	22.4246	167.46	50.3637	0.300751
ENSMUSG00000031807	Pgls	167.121	73.8352	167.121	165.827	0.99226
ENSMUSG00000032562	Gnai2	166.962	13.2377	166.962	29.7307	0.178069
ENSMUSG00000005575	Ube2m	166.842	5.40816	166.842	12.1463	0.072801
ENSMUSG00000021361	Tmem14c	166.123	20.6155	166.123	46.3006	0.278713
ENSMUSG00000049124	Gm8186	166.073	0	166.073	0	0
ENSMUSG00000035299	Mid1	166.036	6.22441	166.036	13.9795	0.0841955
ENSMUSG00000037706	Cd81	165.239	7.73318	165.239	17.3681	0.105109
ENSMUSG00000025410	Dctn2	164.835	58.545	164.835	131.487	0.797689
ENSMUSG00000072772	Grcc10	164.399	49.7166	164.399	111.659	0.679196
ENSMUSG00000074656	Eif2s2	164.319	4.36169	164.319	9.79598	0.0596156
ENSMUSG00000060098	Prmt7	163.529	39.2732	163.529	88.2042	0.53938
ENSMUSG00000041859	Mcm3	162.963	11.9333	162.963	26.8012	0.164462
ENSMUSG00000028452	Vcp	162.868	79.7982	162.868	179.22	1.1004
ENSMUSG00000041740	Rnf10	162.407	23.5914	162.407	52.9842	0.326244
ENSMUSG00000011752	Pgam1	162.187	34.8277	162.187	78.22	0.482283
ENSMUSG00000034391	Fbxo15	162.129	10.5919	162.129	23.7885	0.146726
ENSMUSG00000026281	Dtymk	162.077	21.6768	162.077	48.6842	0.300377
ENSMUSG00000031838	Ifi30	162.028	34.3219	162.028	77.084	0.475745
ENSMUSG00000032301	Psma4	162.002	2.86959	162.002	6.44485	0.0397825
ENSMUSG00000013593	Ndufs2	161.965	4.59562	161.965	10.3214	0.0637259
ENSMUSG00000038393	Txnip	161.661	25.4261	161.661	57.1048	0.353238
ENSMUSG00000029767	Calu	161.445	12.0891	161.445	27.1511	0.168175
ENSMUSG00000060419	Rps16-ps2	161.354	142.565	161.354	320.189	1.98439
ENSMUSG00000023010	Tmbim6	160.882	2.42017	160.882	5.43549	0.0337856
ENSMUSG00000003868	Ruvbl2	160.79	23.4919	160.79	52.7608	0.328135
ENSMUSG00000019432	Ddx39b	160.542	12.0306	160.542	27.0197	0.168303
ENSMUSG00000031575	Ash2l	160.474	4.99945	160.474	11.2283	0.0699698
ENSMUSG00000022962	Gart	160.45	31.519	160.45	70.7889	0.44119
ENSMUSG00000024181	Mrpl28	160.404	3.2783	160.404	7.36278	0.0459015
ENSMUSG00000024099	Ndufv2	159.94	9.61149	159.94	21.5866	0.134967
ENSMUSG00000028455	Stoml2	159.925	10.6265	159.925	23.8662	0.149234
ENSMUSG00000029581	Fscn1	159.719	70.4292	159.719	158.178	0.990351
ENSMUSG00000000563	Atp5f1	159.652	6.20812	159.652	13.9429	0.0873331
ENSMUSG00000031950	Gabarapl2	159.338	13.4607	159.338	30.2316	0.189732
ENSMUSG00000070436	Serpinh1	159.277	37.6681	159.277	84.5993	0.531146
ENSMUSG00000031783	Polr2c	158.95	1.49228	158.95	3.35153	0.0210854
ENSMUSG00000025364	Pa2g4	158.564	5.73979	158.564	12.8911	0.0812988
ENSMUSG00000065990	Aurkaip1	158.503	104.721	158.503	235.194	1.48385
ENSMUSG00000006589	Aprt	158.45	198.986	158.45	446.905	2.82048
ENSMUSG00000001918	Slc1a5	158.054	187.445	158.054	420.985	2.66355
ENSMUSG00000043866	Taf10	157.826	30.675	157.826	68.8934	0.436515
ENSMUSG00000026496	Parp1	157.369	11.5535	157.369	25.9482	0.164887
ENSMUSG00000018583	G3bp1	157.042	13.1881	157.042	29.6193	0.188608
ENSMUSG00000036309	Skp1a	156.838	0	156.838	0	0
ENSMUSG00000022336	Eif3e	156.576	3.07312	156.576	6.90196	0.0440806
ENSMUSG00000028811	Yars	156.511	18.0553	156.511	40.5506	0.259091
ENSMUSG00000056612	Ppp1r14b	156.51	27.2231	156.51	61.1407	0.390651
ENSMUSG00000007029	Vars	155.522	105.223	155.522	236.322	1.51954
ENSMUSG00000040354	Mars	155.313	23.4452	155.313	52.6559	0.339031
ENSMUSG00000005683	Cs	154.667	10.8695	154.667	24.412	0.157836
ENSMUSG00000035674	Ndufa3	154.417	0	154.417	0	0
ENSMUSG00000015932	Dstn	154.009	3.59714	154.009	8.07886	0.0524571
ENSMUSG00000023104	Rfc2	153.802	28.672	153.802	64.3948	0.418687
ENSMUSG00000060992	Copz1	153.791	4.66736	153.791	10.4825	0.0681606
ENSMUSG00000030603	Psmc4	153.72	1.72865	153.72	3.8824	0.0252563
ENSMUSG00000021131	Erh	153.586	9.63633	153.586	21.6424	0.140914
ENSMUSG00000026355	Mcm6	153.218	61.1711	153.218	137.385	0.896663
ENSMUSG00000037072	42993	153.198	8.49112	153.198	19.0703	0.124482
ENSMUSG00000086290	Snhg12	153.161	3.81002	153.161	8.55697	0.0558691
ENSMUSG00000052833	Sae1	153.067	6.68363	153.067	15.0109	0.0980672
ENSMUSG00000027315	Spint1	152.868	34.7311	152.868	78.003	0.510264
ENSMUSG00000021037	Ahsa1	152.364	42.6616	152.364	95.8142	0.628851
ENSMUSG00000001472	Tcf25	152.044	10.7341	152.044	24.1079	0.158558
ENSMUSG00000031422	Morf4l2	151.985	6.31108	151.985	14.1741	0.0932601
ENSMUSG00000038615	Nfe2l1	151.969	9.61053	151.969	21.5844	0.142032
ENSMUSG00000032607	Amt	151.867	15.8122	151.867	35.5128	0.233842
ENSMUSG00000025487	Psmd13	151.835	16.0454	151.835	36.0366	0.23734
ENSMUSG00000022403	St13	151.247	0	151.247	0	0
ENSMUSG00000030605	Mfge8	151.163	14.3127	151.163	32.1451	0.212652
ENSMUSG00000022285	Ywhaz	150.987	9.08368	150.987	20.4012	0.135119
ENSMUSG00000005732	Ranbp1	150.855	25.2808	150.855	56.7785	0.376378
ENSMUSG00000036752	Tubb2c	150.641	40.2537	150.641	90.4063	0.600144
ENSMUSG00000027940	Tpm3	150.598	11.9175	150.598	26.7657	0.177729
ENSMUSG00000020471	Pold2	150.509	27.9432	150.509	62.758	0.416972
ENSMUSG00000002980	Bcam	149.942	91.0247	149.942	204.434	1.36342
ENSMUSG00000030796	Tead2	149.726	88.4239	149.726	198.592	1.32637
ENSMUSG00000020368	Canx	149.628	19.5202	149.628	43.8407	0.292998
ENSMUSG00000024644	Cndp2	149.522	55.3697	149.522	124.356	0.831687
ENSMUSG00000042541	Shfm1	148.839	10.7521	148.839	24.1483	0.162244
ENSMUSG00000022474	Pmm1	148.475	0.808714	148.475	1.8163	0.012233
ENSMUSG00000010755	Cars	148.265	102.413	148.265	230.011	1.55135
ENSMUSG00000024067	Dpy30	147.808	81.2673	147.808	182.519	1.23484
ENSMUSG00000029064	Gnb1	147.749	9.03958	147.749	20.3021	0.137409
ENSMUSG00000030826	Bcat2	147.712	23.5803	147.712	52.9593	0.358531
ENSMUSG00000033379	Atp6v0b	147.24	68.2635	147.24	153.314	1.04125
ENSMUSG00000042079	Hnrnpf	146.852	24.5407	146.852	55.1163	0.375319
ENSMUSG00000059005	Hnrnpa3	146.554	26.5696	146.554	59.673	0.407174
ENSMUSG00000073616	Myeov2	145.838	0	145.838	0	0
ENSMUSG00000041571	Sepw1	145.836	55.5025	145.836	124.654	0.854753
ENSMUSG00000030662	Ipo5	145.752	6.32455	145.752	14.2044	0.0974559
ENSMUSG00000028070	Apoa1bp	145.268	24.8079	145.268	55.7164	0.383542
ENSMUSG00000063882	Uqcrh	145.231	0	145.231	0	0
ENSMUSG00000035960	Apex1	145.199	45.8971	145.199	103.081	0.709928
ENSMUSG00000016559	H3f3b	145.126	24.5668	145.126	55.1749	0.380186
ENSMUSG00000060743	H3f3a	144.736	33.163	144.736	74.4812	0.5146
ENSMUSG00000046865	Fbl	144.283	0	144.283	0	0
ENSMUSG00000007050	Lsm2	144.257	53.366	144.257	119.855	0.830846
ENSMUSG00000023505	Cdca3	144.063	40.3863	144.063	90.7041	0.629614
ENSMUSG00000056394	Lig1	144.016	4.01291	144.016	9.01265	0.0625809
ENSMUSG00000021477	Ctsl	143.578	15.9148	143.578	35.7433	0.248947
ENSMUSG00000030435	U2af2	142.541	56.4924	142.541	126.877	0.890109
ENSMUSG00000046718	Bst2	141.948	0	141.948	0	0
ENSMUSG00000042367	Gjb3	141.664	13.017	141.664	29.2351	0.206369
ENSMUSG00000033845	Mrpl15	141.365	0	141.365	0	0
ENSMUSG00000076432	Ywhaq	140.871	15.3704	140.871	34.5206	0.245051
ENSMUSG00000045983	Eif4g1	140.693	23.6547	140.693	53.1264	0.377605
ENSMUSG00000019804	Snx3	139.84	11.4335	139.84	25.6786	0.183629
ENSMUSG00000044894	Uqcrq	139.534	21.9565	139.534	49.3124	0.353408
ENSMUSG00000010663	Fads1	139.243	12.7168	139.243	28.5608	0.205115
ENSMUSG00000033940	6720456B07Rik	139.224	18.8534	139.224	42.3431	0.304136
ENSMUSG00000028800	Hdac1	139.069	11.5217	139.069	25.8767	0.186071
ENSMUSG00000003402	Prkcsh	138.843	2.02929	138.843	4.55761	0.0328256
ENSMUSG00000051355	Commd1	138.386	10.1569	138.386	22.8115	0.16484
ENSMUSG00000026193	Fn1	138.293	54.1669	138.293	121.654	0.879684
ENSMUSG00000062611	Gm10119	138.078	20.1337	138.078	45.2185	0.327485
ENSMUSG00000053332	Gas5	137.915	1.73409	137.915	3.89462	0.0282392
ENSMUSG00000025613	Cct8	137.894	32.1472	137.894	72.1998	0.523589
ENSMUSG00000051391	Ywhag	137.852	26.9835	137.852	60.6026	0.439621
ENSMUSG00000040731	Eif4h	137.611	17.7632	137.611	39.8946	0.289909
ENSMUSG00000019710	Mrpl24	136.859	30.2595	136.859	67.9602	0.496571
ENSMUSG00000041028	Ghitm	136.181	10.5703	136.181	23.74	0.174327
ENSMUSG00000002416	Ndufb2	136.175	0	136.175	0	0
ENSMUSG00000039221	Rpl22l1	135.673	107.735	135.673	241.963	1.78343
ENSMUSG00000039515	Ppp2r4	135.642	13.1361	135.642	29.5025	0.217503
ENSMUSG00000025823	Pdia4	135.631	20.0171	135.631	44.9567	0.331463
ENSMUSG00000034868	Myl12b	135.429	17.7091	135.429	39.7731	0.293682
ENSMUSG00000007656	Arpp19	135.342	0	135.342	0	0
ENSMUSG00000023110	Prmt5	135.153	17.1869	135.153	38.6003	0.285604
ENSMUSG00000027342	Pcna	135.094	20.8848	135.094	46.9054	0.347206
ENSMUSG00000006585	Cdt1	134.969	42.1957	134.969	94.7679	0.702146
ENSMUSG00000025007	Aldh18a1	134.849	57.4716	134.849	129.076	0.957191
ENSMUSG00000068396	Rpl34-ps1	134.4	83.4756	134.4	187.479	1.39493
ENSMUSG00000027282	Mtch2	134.338	9.4886	134.338	21.3106	0.158634
ENSMUSG00000079259	Trim71	133.357	29.1746	133.357	65.5236	0.49134
ENSMUSG00000020265	Sumo3	133.266	15.9377	133.266	35.7947	0.268596
ENSMUSG00000062270	Morf4l1	132.827	2.05572	132.827	4.61697	0.0347593
ENSMUSG00000040564	Apoc1	132.714	3.42509	132.714	7.69245	0.0579626
ENSMUSG00000010376	Nedd8	132.634	16.1381	132.634	36.2448	0.273269
ENSMUSG00000027248	Pdia3	132.63	87.7767	132.63	197.139	1.48638
ENSMUSG00000030697	Ppp4c	132.515	10.1007	132.515	22.6853	0.17119
ENSMUSG00000072235	Tuba1a	132.396	5.00326	132.396	11.2369	0.0848733
ENSMUSG00000074578	1500012F01Rik	132.198	33.6978	132.198	75.6823	0.572492
ENSMUSG00000048087	Gm4737	131.899	11.9804	131.899	26.9069	0.203997
ENSMUSG00000016541	Atxn10	131.783	9.94055	131.783	22.3256	0.169412
ENSMUSG00000042808	Gpx2	131.765	18.4241	131.765	41.3789	0.314036
ENSMUSG00000006398	Cdc20	131.747	22.3333	131.747	50.1587	0.380719
ENSMUSG00000015120	Ube2i	131.416	23.664	131.416	53.1473	0.40442
ENSMUSG00000031231	Cox7b	131.414	3.47725	131.414	7.8096	0.0594275
ENSMUSG00000078578	Ube2d3	131.386	8.80545	131.386	19.7763	0.15052
ENSMUSG00000040618	Pck2	131.124	30.1512	131.124	67.717	0.516435
ENSMUSG00000005881	Ergic3	130.72	0	130.72	0	0
ENSMUSG00000058064	Gm10036	129.897	18.8869	129.897	42.4183	0.326554
ENSMUSG00000068744	Psrc1	129.767	8.76171	129.767	19.678	0.151641
ENSMUSG00000064326	Siva1	129.646	26.1483	129.646	58.7268	0.452978
ENSMUSG00000035215	Lsm7	129.279	0	129.279	0	0
ENSMUSG00000031146	Plp2	128.902	2.17067	128.902	4.87514	0.0378205
ENSMUSG00000029066	Mrpl20	128.858	30.2877	128.858	68.0235	0.527895
ENSMUSG00000015806	Qdpr	128.753	8.40345	128.753	18.8734	0.146586
ENSMUSG00000000171	Sdhd	128.73	62.2167	128.73	139.733	1.08548
ENSMUSG00000061613	U2af1	128.657	29.682	128.657	66.6632	0.518147
ENSMUSG00000017428	Psmd11	128.486	53.4539	128.486	120.053	0.934365
ENSMUSG00000025609	Mkln1	128.116	39.3424	128.116	88.3596	0.689684
ENSMUSG00000058454	Dhcr7	128.061	89.4744	128.061	200.952	1.56919
ENSMUSG00000037916	Ndufv1	127.528	17.8205	127.528	40.0233	0.313839
ENSMUSG00000007458	M6pr	126.907	0.588073	126.907	1.32076	0.0104073
ENSMUSG00000041431	Ccnb1	126.399	26.0608	126.399	58.5303	0.46306
ENSMUSG00000037405	Icam1	126.19	28.2284	126.19	63.3985	0.502405
ENSMUSG00000021178	Psmc1	126.055	0	126.055	0	0
ENSMUSG00000018965	Ywhah	126.035	21.0883	126.035	47.3625	0.375788
ENSMUSG00000063511	Snrnp70	126.005	3.71586	126.005	8.3455	0.0662315
ENSMUSG00000031584	Gsr	125.862	25.0965	125.862	56.3646	0.447828
ENSMUSG00000030884	Uqcrc2	125.606	43.162	125.606	96.9381	0.771763
ENSMUSG00000031812	Map1lc3b	125.503	4.98549	125.503	11.197	0.0892168
ENSMUSG00000006699	Cdc42	125.422	10.7637	125.422	24.1743	0.192744
ENSMUSG00000030717	Nupr1	125.088	15.6449	125.088	35.1371	0.280899
ENSMUSG00000027184	Caprin1	124.673	24.391	124.673	54.7801	0.43939
ENSMUSG00000001829	Clpb	124.219	15.6028	124.219	35.0425	0.282103
ENSMUSG00000028478	Clta	124.008	30.8011	124.008	69.1766	0.55784
ENSMUSG00000045136	Tubb2b	123.877	9.13305	123.877	20.512	0.165584
ENSMUSG00000022216	Psme1	123.48	14.814	123.48	33.271	0.269444
ENSMUSG00000026421	Csrp1	123.457	7.5897	123.457	17.0458	0.138071
ENSMUSG00000003824	Syce2	123.352	12.6838	123.352	28.4867	0.230938
ENSMUSG00000053768	Chchd3	123.351	14.5971	123.351	32.7838	0.265777
ENSMUSG00000027952	Pmvk	123.137	7.96763	123.137	17.8946	0.145323
ENSMUSG00000005667	Mthfd2	122.821	12.6554	122.821	28.4229	0.231418
ENSMUSG00000033916	Chmp2a	121.818	8.65035	121.818	19.4279	0.159483
ENSMUSG00000039067	Psmd7	121.243	9.32029	121.243	20.9326	0.17265
ENSMUSG00000020571	Pdia6	120.988	48.1623	120.988	108.168	0.894042
ENSMUSG00000007041	Clic1	120.932	5.43179	120.932	12.1993	0.100878
ENSMUSG00000037242	Clic4	120.882	23.701	120.882	53.2304	0.44035
ENSMUSG00000025580	Eif4a3	120.855	1.56189	120.855	3.50787	0.0290254
ENSMUSG00000030403	Vasp	120.804	11.5117	120.804	25.8543	0.214018
ENSMUSG00000027447	Cst3	120.047	89.2759	120.047	200.506	1.67023
ENSMUSG00000009863	Sdhb	120.037	51.0851	120.037	114.733	0.955811
ENSMUSG00000091537	Ccdc72	120.028	14.762	120.028	33.1542	0.27622
ENSMUSG00000005370	Msh6	119.858	19.742	119.858	44.3388	0.369928
ENSMUSG00000022010	Tsc22d1	119.636	11.6706	119.636	26.2112	0.219091
ENSMUSG00000011114	Tbrg1	119.502	11.569	119.502	25.983	0.217427
ENSMUSG00000039130	Zc3hc1	119.422	20.3624	119.422	45.7322	0.382946
ENSMUSG00000032604	Qars	119.323	42.861	119.323	96.2621	0.806735
ENSMUSG00000029177	Cenpa	119.283	25.5903	119.283	57.4736	0.481825
ENSMUSG00000031813	Fam125a	119.179	19.3866	119.179	43.5406	0.365338
ENSMUSG00000062963	Ufc1	118.991	31.9173	118.991	71.6835	0.602428
ENSMUSG00000031311	Nono	118.98	8.22631	118.98	18.4756	0.155283
ENSMUSG00000009013	Dynll1	118.976	20.096	118.976	45.1339	0.379353
ENSMUSG00000038252	Ncapd2	118.841	10.3944	118.841	23.3449	0.196438
ENSMUSG00000056851	Pcbp2	118.797	9.45891	118.797	21.2439	0.178825
ENSMUSG00000028093	Acp6	118.687	6.61199	118.687	14.85	0.125119
ENSMUSG00000058833	2810428I15Rik	117.938	173.823	117.938	390.391	3.31014
ENSMUSG00000018882	Mrpl45	117.786	0	117.786	0	0
ENSMUSG00000022452	1500032L24Rik	117.739	59.6871	117.739	134.052	1.13855
ENSMUSG00000000399	Ndufa9	117.654	11.0625	117.654	24.8454	0.211174
ENSMUSG00000027637	1110008F13Rik	117.416	19.7419	117.416	44.3386	0.37762
ENSMUSG00000042626	Shc1	117.412	2.38836	117.412	5.36405	0.0456857
ENSMUSG00000002768	Mea1	117.403	19.7542	117.403	44.3662	0.377897
ENSMUSG00000022437	Samm50	117.382	7.44714	117.382	16.7256	0.142489
ENSMUSG00000028851	Nudc	117.302	73.0976	117.302	164.171	1.39956
ENSMUSG00000033706	Smyd5	117.236	15.7446	117.236	35.361	0.301622
ENSMUSG00000002767	Mrpl2	117.078	197.25	117.078	443.006	3.78386
ENSMUSG00000030082	Sec61a1	116.579	14.3341	116.579	32.1931	0.276149
ENSMUSG00000021963	Sap18	116.488	51.8358	116.488	116.419	0.999405
ENSMUSG00000064068	Mtx1	116.459	45.1401	116.459	101.381	0.870527
ENSMUSG00000024248	Cox7a2l	116.438	8.69757	116.438	19.534	0.167763
ENSMUSG00000029781	Fkbp9	116.422	18.873	116.422	42.3871	0.364082
ENSMUSG00000027404	Snrpb	116.363	13.6889	116.363	30.7441	0.264208
ENSMUSG00000028416	Bag1	116.317	5.04072	116.317	11.321	0.097329
ENSMUSG00000025465	Echs1	116.154	6.57836	116.154	14.7744	0.127197
ENSMUSG00000008036	Ap2s1	115.99	25.5751	115.99	57.4395	0.49521
ENSMUSG00000062933	Gm10123	115.889	19.0236	115.889	42.7254	0.368675
ENSMUSG00000030298	Sec13	115.784	1.20066	115.784	2.69658	0.0232897
ENSMUSG00000023118	Sympk	115.754	15.7978	115.754	35.4805	0.306516
ENSMUSG00000027500	Stmn2	115.752	2.51338	115.752	5.64483	0.0487666
ENSMUSG00000061286	Exosc5	115.6	67.0348	115.6	150.554	1.30237
ENSMUSG00000019362	D8Ertd738e	115.552	76.2804	115.552	171.319	1.48262
ENSMUSG00000029993	Nfu1	115.001	0	115.001	0	0
ENSMUSG00000026914	Psmd14	114.972	12.1582	114.972	27.3063	0.237504
ENSMUSG00000013629	Cad	114.763	158.335	114.763	355.607	3.09862
ENSMUSG00000002010	Idh3g	114.635	0	114.635	0	0
ENSMUSG00000041548	Hspb8	114.573	0.423571	114.573	0.951304	0.00830304
ENSMUSG00000038717	Atp5l	114.54	11.8337	114.54	26.5775	0.232037
ENSMUSG00000066362	Rps13-ps1	114.168	23.4722	114.168	52.7165	0.461745
ENSMUSG00000028066	Pmf1	114.002	13.1914	114.002	29.6267	0.259879
ENSMUSG00000001910	Nacc1	113.895	3.80455	113.895	8.54469	0.0750225
ENSMUSG00000025439	Clns1a	113.649	6.85128	113.649	15.3874	0.135394
ENSMUSG00000021048	Mthfd1	113.607	8.2116	113.607	18.4425	0.162336
ENSMUSG00000025980	Hspd1	113.388	23.3987	113.388	52.5514	0.463466
ENSMUSG00000015312	Gadd45b	113.189	56.3491	113.189	126.555	1.11809
ENSMUSG00000043858	Nup62	113.046	5.67241	113.046	12.7397	0.112695
ENSMUSG00000029363	Rfc5	112.954	4.19232	112.954	9.41559	0.0833577
ENSMUSG00000031996	Aplp2	112.709	16.8626	112.709	37.8719	0.336015
ENSMUSG00000041126	H2afv	112.704	0	112.704	0	0
ENSMUSG00000053317	Sec61b	112.461	0	112.461	0	0
ENSMUSG00000025190	Got1	112.389	24.9769	112.389	56.0959	0.499123
ENSMUSG00000068749	Psma5	112.34	13.2993	112.34	29.8691	0.265881
ENSMUSG00000028788	Ptp4a2	112.339	0	112.339	0	0
ENSMUSG00000018585	Atox1	112.178	0	112.178	0	0
ENSMUSG00000000441	Raf1	112.165	9.06372	112.165	20.3563	0.181486
ENSMUSG00000072082	Ccnf	112.079	12.1309	112.079	27.2449	0.243087
ENSMUSG00000006517	Mvd	111.964	8.77506	111.964	19.708	0.176021
ENSMUSG00000050043	Tmx2	111.899	5.79899	111.899	13.024	0.116391
ENSMUSG00000020163	Uqcr11	111.805	30.1161	111.805	67.6381	0.604965
ENSMUSG00000024392	Bag6	111.511	35.507	111.511	79.7456	0.715137
ENSMUSG00000038279	Nop2	111.498	24.9512	111.498	56.0382	0.502594
ENSMUSG00000063787	Chchd1	111.494	40.6905	111.494	91.3873	0.819661
ENSMUSG00000024772	Ehd1	111.438	11.9846	111.438	26.9164	0.241537
ENSMUSG00000020949	Fkbp3	111.427	6.54128	111.427	14.6911	0.131845
ENSMUSG00000004270	Lpcat3	111.423	3.95718	111.423	8.88748	0.0797634
ENSMUSG00000031954	Cfdp1	111.383	8.1733	111.383	18.3565	0.164805
ENSMUSG00000034424	Gcsh	111.358	15.4966	111.358	34.804	0.312542
ENSMUSG00000025231	Sufu	4.17948	121.275	4.17948	272.373	65.1691
ENSMUSG00000019210	Atp6v1e1	111.095	0.689478	111.095	1.54851	0.0139386
ENSMUSG00000004626	Stxbp2	111.041	0	111.041	0	0
ENSMUSG00000001909	Trmt1	111.003	10.2717	111.003	23.0693	0.207826
ENSMUSG00000084349	Rpl3-ps1	110.768	24.6446	110.768	55.3496	0.49969
ENSMUSG00000053113	Socs3	110.59	17.6603	110.59	39.6635	0.358654
ENSMUSG00000010406	Mrpl52	110.542	0	110.542	0	0
ENSMUSG00000037936	Scarb1	110.356	33.1706	110.356	74.4983	0.675072
ENSMUSG00000037851	Iars	110.348	38.1196	110.348	85.6133	0.775848
ENSMUSG00000038429	Usp5	110.242	12.6007	110.242	28.3001	0.256709
ENSMUSG00000050071	Bex1	110.162	23.1625	110.162	52.021	0.472222
ENSMUSG00000006442	Srm	110.072	23.0179	110.072	51.6962	0.469658
ENSMUSG00000039016	Timm8b	110.01	44.8141	110.01	100.649	0.914904
ENSMUSG00000025232	Hexa	109.913	0.736288	109.913	1.65364	0.015045
ENSMUSG00000006273	Atp6v1b2	109.816	21.1935	109.816	47.5988	0.433441
ENSMUSG00000035443	Thyn1	109.771	8.27243	109.771	18.5792	0.169254
ENSMUSG00000022463	Srebf2	109.762	10.5616	109.762	23.7204	0.216108
ENSMUSG00000041560	Gltscr2	109.627	7.09504	109.627	15.9348	0.145355
ENSMUSG00000021520	Uqcrb	109.412	28.3735	109.412	63.7244	0.582426
ENSMUSG00000024665	Fads2	108.841	11.5583	108.841	25.9589	0.238503
ENSMUSG00000038155	Gstp2	108.759	0	108.759	0	0
ENSMUSG00000014313	Cox6c	108.752	17.0465	108.752	38.285	0.352039
ENSMUSG00000005354	Txn2	108.678	39.5806	108.678	88.8946	0.817963
ENSMUSG00000025135	Anapc11	108.078	12.6617	108.078	28.4371	0.263116
ENSMUSG00000024735	Prpf19	107.987	9.3245	107.987	20.942	0.193931
ENSMUSG00000026385	Dbi	107.861	27.7908	107.861	62.4157	0.578668
ENSMUSG00000040681	Hmgn1	107.845	5.59886	107.845	12.5746	0.116598
ENSMUSG00000045594	Glb1	107.646	8.45991	107.646	19.0002	0.176507
ENSMUSG00000028843	Sh3bgrl3	107.612	0	107.612	0	0
ENSMUSG00000026921	Egfl7	107.6	43.1114	107.6	96.8245	0.899856
ENSMUSG00000067148	Polr1c	107.331	140.897	107.331	316.442	2.94829
ENSMUSG00000007564	Ppp2r1a	107.291	37.0079	107.291	83.1165	0.774683
ENSMUSG00000030042	Pole4	107.265	28.413	107.265	63.8131	0.594911
ENSMUSG00000018821	Avpi1	107.247	6.58868	107.247	14.7976	0.137977
ENSMUSG00000028044	Cks1b	107.145	0.250702	107.145	0.563055	0.00525507
ENSMUSG00000059040	Gm5506	107.081	3.5192	107.081	7.90382	0.0738116
ENSMUSG00000020649	Rrm2	106.875	2.0542	106.875	4.61355	0.0431678
ENSMUSG00000081094	Rpl19-ps11	106.842	17.8086	106.842	39.9966	0.374352
ENSMUSG00000029152	Ociad1	106.778	0	106.778	0	0
ENSMUSG00000037278	Tmem97	106.582	8.79328	106.582	19.7489	0.185293
ENSMUSG00000074218	Cox7a1	106.484	0	106.484	0	0
ENSMUSG00000029038	Ssu72	106.371	12.9744	106.371	29.1394	0.273941
ENSMUSG00000020929	Eftud2	106.362	32.6821	106.362	73.4012	0.690107
ENSMUSG00000090723	Gm9625	106.357	21.6067	106.357	48.5268	0.456263
ENSMUSG00000022407	Adsl	106.206	31.903	106.206	71.6514	0.674645
ENSMUSG00000036438	Calm2	106.053	1.01473	106.053	2.279	0.0214892
ENSMUSG00000025858	Get4	105.824	11.9406	105.824	26.8176	0.253417
ENSMUSG00000073481	Mosc2	105.805	1.586	105.805	3.56202	0.0336659
ENSMUSG00000027673	Ndufb5	105.424	103.96	105.424	233.485	2.21472
ENSMUSG00000037071	Scd1	105.388	18.4275	105.388	41.3866	0.392707
ENSMUSG00000002015	Bcap31	105.118	0.248754	105.118	0.55868	0.00531479
ENSMUSG00000020477	Mrps24	105.101	129.817	105.101	291.558	2.77407
ENSMUSG00000020430	Pes1	105.057	9.28673	105.057	20.8572	0.198532
ENSMUSG00000022890	Atp5j	105.057	29.978	105.057	67.328	0.640871
ENSMUSG00000041506	Rrp9	105.03	6.43802	105.03	14.4592	0.137668
ENSMUSG00000024165	Hn1l	104.978	3.48259	104.978	7.82159	0.074507
ENSMUSG00000032115	Hyou1	104.909	17.1032	104.909	38.4123	0.366149
ENSMUSG00000031985	Gnpat	104.892	2.16157	104.892	4.8547	0.0462828
ENSMUSG00000056209	Npm3	104.857	62.087	104.857	139.442	1.32983
ENSMUSG00000032387	Rbpms2	104.55	9.41355	104.55	21.142	0.202219
ENSMUSG00000028953	Abcf2	104.516	6.06122	104.516	13.613	0.130248
ENSMUSG00000034993	Vat1	104.392	19.3534	104.392	43.4661	0.416373
ENSMUSG00000027509	Rae1	104.108	0	104.108	0	0
ENSMUSG00000054312	Mrps21	104.064	0	104.064	0	0
ENSMUSG00000059734	Ndufs8	104.058	68.5625	104.058	153.985	1.4798
ENSMUSG00000078348	Sf3b5	103.954	0	103.954	0	0
ENSMUSG00000029446	Psph	103.632	29.2873	103.632	65.7767	0.634714
ENSMUSG00000025223	Ldb1	103.588	5.00967	103.588	11.2513	0.108616
ENSMUSG00000005981	Trap1	103.465	22.1826	103.465	49.8202	0.481517
ENSMUSG00000035048	Anapc13	103.429	1.48265	103.429	3.3299	0.0321951
ENSMUSG00000006736	Tspan31	103.427	15.1414	103.427	34.0063	0.328795
ENSMUSG00000030062	Rpn1	103.417	12.8127	103.417	28.7762	0.278254
ENSMUSG00000026558	Uck2	103.245	17.6776	103.245	39.7024	0.384545
ENSMUSG00000021273	Fdft1	103.109	7.68172	103.109	17.2525	0.167323
ENSMUSG00000033732	Sf3b3	103.101	12.51	103.101	28.0964	0.272513
ENSMUSG00000028334	Nans	102.989	15.5146	102.989	34.8444	0.338332
ENSMUSG00000024197	Plin3	102.924	78.7836	102.924	176.941	1.71914
ENSMUSG00000030204	Ddx47	102.924	1.71107	102.924	3.84291	0.0373374
ENSMUSG00000026933	Camsap1	10.4133	270.619	10.4133	607.787	58.3664
ENSMUSG00000006800	Sulf2	102.715	8.40235	102.715	18.8709	0.183721
ENSMUSG00000035297	Cops4	102.434	1.12293	102.434	2.522	0.0246208
ENSMUSG00000029616	Erp29	102.312	0	102.312	0	0
ENSMUSG00000028618	Tmem59	102.196	14.0066	102.196	31.4576	0.307816
ENSMUSG00000071662	Polr2g	101.982	0	101.982	0	0
ENSMUSG00000042729	Wdr74	101.923	0	101.923	0	0
ENSMUSG00000028837	Psmb2	101.717	8.39003	101.717	18.8433	0.185252
ENSMUSG00000060038	Dhps	101.716	0	101.716	0	0
ENSMUSG00000032939	Nup93	101.67	7.47656	101.67	16.7917	0.165159
ENSMUSG00000034708	Grn	101.662	22.9358	101.662	51.5118	0.506697
ENSMUSG00000020917	Acly	101.594	73.0228	101.594	164.003	1.6143
ENSMUSG00000026087	Mrpl30	101.583	0.906779	101.583	2.03655	0.0200481
ENSMUSG00000038366	Lasp1	101.518	47.9844	101.518	107.769	1.06157
ENSMUSG00000040466	Blvrb	101.405	66.6779	101.405	149.753	1.47678
ENSMUSG00000042043	Tbca	101.112	0	101.112	0	0
ENSMUSG00000024097	Srsf7	101.069	14.2779	101.069	32.0669	0.317278
ENSMUSG00000025156	Gps1	101.031	39.8007	101.031	89.3889	0.884767
ENSMUSG00000020153	Ndufs7	101.006	21.7411	101.006	48.8286	0.483423
ENSMUSG00000030842	2400001E08Rik	100.959	24.6106	100.959	55.2733	0.547482
ENSMUSG00000079484	Phyhd1	7.6745	195.177	7.6745	438.351	57.1178
ENSMUSG00000066036	Ubr4	100.546	59.3699	100.546	133.34	1.32616
ENSMUSG00000032178	Ilf3	100.513	11.3216	100.513	25.4273	0.252976
ENSMUSG00000014226	Cacybp	100.487	0	100.487	0	0
ENSMUSG00000032199	Grinl1a	100.465	7.94806	100.465	17.8507	0.17768
ENSMUSG00000031691	Tnpo2	100.461	14.2283	100.461	31.9555	0.318089
ENSMUSG00000013160	Atp6v0d1	100.4	16.3217	100.4	36.6571	0.365111
ENSMUSG00000020048	Hsp90b1	100.385	12.1225	100.385	27.2261	0.271217
ENSMUSG00000057497	Fam136a	100.352	0	100.352	0	0
ENSMUSG00000030588	Yif1b	100.279	7.05004	100.279	15.8338	0.157897
ENSMUSG00000021807	2700060E02Rik	100.086	17.835	100.086	40.0559	0.400214
ENSMUSG00000031821	Gins2	100.022	2.38256	100.022	5.35102	0.0534985
ENSMUSG00000031984	2810004N23Rik	99.6222	6.40934	99.6222	14.3948	0.144494
ENSMUSG00000022748	2610528E23Rik	24.0769	545.931	24.0769	1226.11	50.9249
ENSMUSG00000020180	Snrpd3	99.094	17.8362	99.094	40.0586	0.404248
ENSMUSG00000030654	Arl6ip1	99.0332	12.0005	99.0332	26.9521	0.272152
ENSMUSG00000078974	Sec61g	98.8239	5.10562	98.8239	11.4668	0.116032
ENSMUSG00000003808	Farsa	98.7815	13.179	98.7815	29.5989	0.29964
ENSMUSG00000031604	Sc4mol	98.6594	18.5749	98.6594	41.7176	0.422845
ENSMUSG00000009291	Pttg1ip	98.658	13.6157	98.658	30.5797	0.309956
ENSMUSG00000082536	Gm13456	98.4962	15.9669	98.4962	35.8603	0.364078
ENSMUSG00000029063	Nadk	98.4118	40.583	98.4118	91.1459	0.926168
ENSMUSG00000061479	Snrpa	98.405	66.0163	98.405	148.267	1.5067
ENSMUSG00000028792	Ak2	98.1311	63.8445	98.1311	143.389	1.4612
ENSMUSG00000025142	Aspscr1	98.1117	37.4966	98.1117	84.2141	0.858349
ENSMUSG00000054808	Actn4	97.9459	7.98554	97.9459	17.9348	0.18311
ENSMUSG00000071650	Ganab	97.9018	12.9762	97.9018	29.1434	0.29768
ENSMUSG00000022427	Tomm22	97.838	7.25921	97.838	16.3036	0.166638
ENSMUSG00000019370	Calm3	97.8275	15.6237	97.8275	35.0895	0.358687
ENSMUSG00000031388	Naa10	97.813	98.1063	97.813	220.338	2.25265
ENSMUSG00000058076	Sdhc	97.604	4.11569	97.604	9.24348	0.0947039
ENSMUSG00000002984	Tomm40	97.4868	36.3929	97.4868	81.7353	0.838424
ENSMUSG00000035828	Pim3	97.3651	17.0711	97.3651	38.3402	0.393778
ENSMUSG00000041801	Phlda3	97.3432	56.8255	97.3432	127.625	1.31108
ENSMUSG00000016256	Ctsz	97.0092	7.76105	97.0092	17.4306	0.17968
ENSMUSG00000026966	Ssna1	96.9771	0	96.9771	0	0
ENSMUSG00000024853	Sf3b2	96.9508	10.756	96.9508	24.157	0.249168
ENSMUSG00000022205	Sub1	96.9414	36.3978	96.9414	81.7463	0.843255
ENSMUSG00000003644	Rps6ka1	96.8455	10.3925	96.8455	23.3407	0.241009
ENSMUSG00000017760	Ctsa	96.8396	35.0546	96.8396	78.7296	0.81299
ENSMUSG00000002014	Ssr4	96.7854	20.0049	96.7854	44.9293	0.464215
ENSMUSG00000027907	S100a11	96.6632	0	96.6632	0	0
ENSMUSG00000003438	Timm50	96.6283	75.7058	96.6283	170.029	1.75962
ENSMUSG00000039640	Mrpl12	96.6031	115.533	96.6031	259.477	2.68601
ENSMUSG00000055612	Cdca7	96.504	8.73475	96.504	19.6175	0.203282
ENSMUSG00000032575	Manf	96.4118	11.1517	96.4118	25.0457	0.259779
ENSMUSG00000041459	Tardbp	96.3392	6.47867	96.3392	14.5505	0.151034
ENSMUSG00000019139	Isyna1	96.2025	5.8563	96.2025	13.1527	0.136719
ENSMUSG00000023942	Slc29a1	96.1597	35.8067	96.1597	80.4187	0.836304
ENSMUSG00000022194	Pabpn1	96.1512	0	96.1512	0	0
ENSMUSG00000028797	2510006D16Rik	96.0273	8.34282	96.0273	18.7372	0.195124
ENSMUSG00000026229	Psmd1	96.0185	4.40711	96.0185	9.89799	0.103084
ENSMUSG00000036371	Serbp1	95.9202	4.49578	95.9202	10.0971	0.105266
ENSMUSG00000025521	Tmem192	95.8519	0	95.8519	0	0
ENSMUSG00000073155	1810058I24Rik	95.8322	0	95.8322	0	0
ENSMUSG00000025868	Higd2a	95.6934	23.9612	95.6934	53.8148	0.562367
ENSMUSG00000002580	1810046J19Rik	95.5497	2.58711	95.5497	5.81042	0.0608105
ENSMUSG00000003344	Btbd2	95.4744	69.7701	95.4744	156.698	1.64125
ENSMUSG00000039105	Atp6v1g1	95.2619	20.7504	95.2619	46.6036	0.489215
ENSMUSG00000038650	Rnh1	95.1837	15.6626	95.1837	35.1768	0.369568
ENSMUSG00000001131	Timp1	94.9364	2.2201	94.9364	4.98615	0.052521
ENSMUSG00000010607	Pigyl	94.8739	0	94.8739	0	0
ENSMUSG00000052738	Suclg1	94.6531	13.1584	94.6531	29.5526	0.31222
ENSMUSG00000027523	Gnas	94.6487	38.0581	94.6487	85.4752	0.903078
ENSMUSG00000062300	Pvrl2	94.5066	6.1444	94.5066	13.7998	0.146019
ENSMUSG00000071076	Jund	94.4271	0.505263	94.4271	1.13478	0.0120175
ENSMUSG00000015937	H2afy	94.116	51.7967	94.116	116.331	1.23604
ENSMUSG00000026427	Eif2d	94.115	0	94.115	0	0
ENSMUSG00000069565	Dazap1	94.0951	23.8813	94.0951	53.6353	0.570012
ENSMUSG00000024369	Rdbp	94.0461	5.49992	94.0461	12.3523	0.131343
ENSMUSG00000047459	Dynlrb1	93.9107	16.2385	93.9107	36.4703	0.38835
ENSMUSG00000030802	Bckdk	93.9024	25.1306	93.9024	56.4411	0.601062
ENSMUSG00000031353	Rbbp7	93.5692	18.6762	93.5692	41.9451	0.448279
ENSMUSG00000063015	Ccni	93.5073	0.221314	93.5073	0.497052	0.00531565
ENSMUSG00000003813	Rad23a	93.1893	22.0879	93.1893	49.6075	0.53233
ENSMUSG00000001783	D10Wsu52e	93.1515	0.377708	93.1515	0.848299	0.00910666
ENSMUSG00000063480	Nhp2l1	93.1309	19.2293	93.1309	43.1873	0.463727
ENSMUSG00000025510	Cd151	93.1208	8.43842	93.1208	18.952	0.20352
ENSMUSG00000082419	Gm11425	5.52921	120.821	5.52921	271.353	49.0764
ENSMUSG00000003199	Mpnd	92.7362	4.97693	92.7362	11.1778	0.120533
ENSMUSG00000004980	Hnrnpa2b1	92.7111	4.4619	92.7111	10.021	0.108089
ENSMUSG00000026192	Atic	92.6861	8.30514	92.6861	18.6526	0.201245
ENSMUSG00000078656	Vps25	92.6222	4.98368	92.6222	11.1929	0.120845
ENSMUSG00000026380	Tcfcp2l1	92.5966	12.2038	92.5966	27.4087	0.296001
ENSMUSG00000019433	Gipc1	92.5377	66.9147	92.5377	150.285	1.62404
ENSMUSG00000025134	Thoc4	92.2056	0.61196	92.2056	1.37441	0.0149059
ENSMUSG00000031432	Prps1	91.9917	11.2308	91.9917	25.2234	0.274192
ENSMUSG00000032249	Anp32a	91.8875	0	91.8875	0	0
ENSMUSG00000081051	Gm15427	91.849	24.1823	91.849	54.3113	0.591311
ENSMUSG00000071172	Srsf3	91.6565	8.75145	91.6565	19.655	0.214442
ENSMUSG00000078652	Psme3	91.6408	7.89337	91.6408	17.7278	0.193449
ENSMUSG00000030224	Strap	91.583	5.5561	91.583	12.4785	0.136254
ENSMUSG00000019471	Cdc37	91.5532	11.1732	91.5532	25.094	0.274092
ENSMUSG00000028961	Pgd	91.4669	25.8063	91.4669	57.9587	0.633658
ENSMUSG00000027613	Eif6	91.3717	2.91329	91.3717	6.543	0.0716086
ENSMUSG00000061111	Fam195b	91.2187	25.4584	91.2187	57.1774	0.626816
ENSMUSG00000038482	Tfdp1	91.0244	24.0842	91.0244	54.091	0.594247
ENSMUSG00000053898	Ech1	90.9825	20.9463	90.9825	47.0436	0.517062
ENSMUSG00000001016	Ilf2	90.9761	2.31296	90.9761	5.19471	0.0570997
ENSMUSG00000033685	Ucp2	90.9523	18.5157	90.9523	41.5847	0.457214
ENSMUSG00000020914	Top2a	90.734	10.072	90.734	22.6208	0.249309
ENSMUSG00000030037	Mrpl53	90.7207	3.25664	90.7207	7.31413	0.0806225
ENSMUSG00000030672	Mylpf	90.5391	21.216	90.5391	47.6493	0.526284
ENSMUSG00000079477	Rab7	90.2463	7.83483	90.2463	17.5963	0.194981
ENSMUSG00000030678	Maz	90.1304	3.53326	90.1304	7.9354	0.0880435
ENSMUSG00000027170	Eif3m	89.3453	8.2845	89.3453	18.6063	0.208251
ENSMUSG00000053559	Smagp	89.3264	1.85606	89.3264	4.16855	0.0466665
ENSMUSG00000005846	Rsl1d1	89.2444	16.1264	89.2444	36.2185	0.405835
ENSMUSG00000001642	Akr1b3	89.0946	6.84973	89.0946	15.3839	0.172669
ENSMUSG00000021266	Wars	88.9225	32.8293	88.9225	73.7318	0.829169
ENSMUSG00000031995	St14	88.7129	8.72354	88.7129	19.5923	0.220851
ENSMUSG00000053716	Dusp7	4.79308	104.455	4.79308	234.597	48.9449
ENSMUSG00000037815	Ctnna1	88.6071	20.7563	88.6071	46.6168	0.526107
ENSMUSG00000019054	Fis1	88.5761	0.264363	88.5761	0.593736	0.00670312
ENSMUSG00000024949	Sf1	88.3854	22.6396	88.3854	50.8466	0.575283
ENSMUSG00000034880	Mrpl34	88.3436	16.0886	88.3436	36.1336	0.409012
ENSMUSG00000001666	Ddt	88.3331	0	88.3331	0	0
ENSMUSG00000042747	Krtcap2	88.1855	0	88.1855	0	0
ENSMUSG00000026260	Ndufa10	88.1295	5.63087	88.1295	12.6464	0.143498
ENSMUSG00000080848	Gm9385	88.0301	79.5472	88.0301	178.656	2.02949
ENSMUSG00000058569	Tmed9	87.9422	10.1962	87.9422	22.8998	0.260396
ENSMUSG00000061981	Flot2	87.8557	28.4662	87.8557	63.9326	0.7277
ENSMUSG00000074884	Serf2	87.7155	6.42446	87.7155	14.4288	0.164495
ENSMUSG00000030060	8430410A17Rik	87.4956	3.80834	87.4956	8.5532	0.0977558
ENSMUSG00000068823	Csde1	87.4152	3.4016	87.4152	7.6397	0.0873955
ENSMUSG00000024576	Csnk1a1	87.3498	9.31281	87.3498	20.9158	0.239448
ENSMUSG00000002031	Ift46	87.0258	9.26152	87.0258	20.8006	0.239016
ENSMUSG00000051257	Trap1a	86.9229	0.707595	86.9229	1.5892	0.0182828
ENSMUSG00000031633	Slc25a4	86.9166	31.1267	86.9166	69.9079	0.80431
ENSMUSG00000038722	Bud31	86.8894	22.2469	86.8894	49.9646	0.575037
ENSMUSG00000024012	Mtch1	86.8766	11.4072	86.8766	25.6196	0.294896
ENSMUSG00000033918	Parl	86.7306	59.7162	86.7306	134.117	1.54637
ENSMUSG00000049881	2810025M15Rik	86.6354	28.5611	86.6354	64.1457	0.74041
ENSMUSG00000054405	Dnajc8	86.6098	11.4522	86.6098	25.7206	0.296972
ENSMUSG00000007721	Ccdc124	86.6012	22.6232	86.6012	50.8097	0.586709
ENSMUSG00000031700	Gpt2	86.4533	81.3109	86.4533	182.617	2.11232
ENSMUSG00000053062	Jam2	86.4499	9.62076	86.4499	21.6074	0.249941
ENSMUSG00000006299	Aamp	86.351	8.38549	86.351	18.8331	0.218099
ENSMUSG00000002227	Mov10	86.3495	37.0096	86.3495	83.1203	0.962604
ENSMUSG00000022391	Rangap1	86.1688	2.71512	86.1688	6.09792	0.0707672
ENSMUSG00000002524	Puf60	86.0923	9.58669	86.0923	21.5309	0.250091
ENSMUSG00000028884	Rpa2	86.0822	3.81935	86.0822	8.57793	0.0996481
ENSMUSG00000020935	Dcakd	86.0496	0	86.0496	0	0
ENSMUSG00000001403	Ube2c	85.9823	13.1346	85.9823	29.4992	0.343084
ENSMUSG00000089637	Hmga1-rs1	85.9471	2.51286	85.9471	5.64367	0.0656644
ENSMUSG00000006095	Tbcb	85.6668	18.1134	85.6668	40.6811	0.474876
ENSMUSG00000055681	Cope	85.6249	113.446	85.6249	254.79	2.97565
ENSMUSG00000026701	Prdx6	85.6091	8.82667	85.6091	19.8239	0.231563
ENSMUSG00000027203	Dut	85.5184	9.40473	85.5184	21.1222	0.24699
ENSMUSG00000024346	Pfdn1	85.5135	13.4577	85.5135	30.2248	0.353451
ENSMUSG00000035585	Tsen34	85.3853	9.24388	85.3853	20.761	0.243144
ENSMUSG00000024590	Lmnb1	85.2816	19.7697	85.2816	44.401	0.52064
ENSMUSG00000013415	Igf2bp1	85.1553	91.9295	85.1553	206.466	2.42458
ENSMUSG00000068523	Gng5	84.9559	0	84.9559	0	0
ENSMUSG00000049091	Sephs2	84.9168	18.4295	84.9168	41.3911	0.487431
ENSMUSG00000057789	Bak1	84.7927	0	84.7927	0	0
ENSMUSG00000028932	Psmc2	84.7344	5.61595	84.7344	12.6129	0.148853
ENSMUSG00000031591	Asah1	84.5321	3.49339	84.5321	7.84585	0.092815
ENSMUSG00000006024	Napa	84.4513	15.3742	84.4513	34.5291	0.408864
ENSMUSG00000031065	Cdk16	84.4261	1.16336	84.4261	2.61281	0.0309478
ENSMUSG00000005204	Senp3	84.4091	10.1585	84.4091	22.8151	0.270292
ENSMUSG00000032126	Hmbs	84.4039	2.95402	84.4039	6.63447	0.0786039
ENSMUSG00000037280	Galnt6	84.2889	8.87015	84.2889	19.9216	0.236349
ENSMUSG00000068328	Aup1	84.2428	0	84.2428	0	0
ENSMUSG00000030824	Nucb1	84.1615	1.52287	84.1615	3.42023	0.0406389
ENSMUSG00000074303	Gm10664	84.1423	0	84.1423	0	0
ENSMUSG00000013701	Timm23	84.0933	0	84.0933	0	0
ENSMUSG00000034729	Mrps10	84.0591	1.70233	84.0591	3.82329	0.0454833
ENSMUSG00000022024	Sugt1	84.0572	1.17123	84.0572	2.63048	0.0312939
ENSMUSG00000030058	Copg	84.0068	0	84.0068	0	0
ENSMUSG00000022516	Nudt16l1	83.9735	5.78469	83.9735	12.9919	0.154714
ENSMUSG00000052533	Nup188	83.8117	17.3995	83.8117	39.0778	0.466257
ENSMUSG00000071646	Mta2	83.6788	31.7127	83.6788	71.224	0.851159
ENSMUSG00000018567	Gabarap	83.4653	19.1609	83.4653	43.0337	0.515588
ENSMUSG00000020361	Hspa4	83.4024	0.306628	83.4024	0.68866	0.00825707
ENSMUSG00000038803	Ost4	83.3592	12.2733	83.3592	27.5648	0.330675
ENSMUSG00000020898	1500010J02Rik	83.3061	2.15369	83.3061	4.837	0.058063
ENSMUSG00000027680	Fxr1	82.9889	0	82.9889	0	0
ENSMUSG00000050608	2310028O11Rik	82.8789	0	82.8789	0	0
ENSMUSG00000029649	Pomp	82.6913	45.1077	82.6913	101.308	1.22513
ENSMUSG00000017716	Birc5	82.6419	26.5496	82.6419	59.6281	0.721524
ENSMUSG00000083840	Gm15459	82.621	25.4542	82.621	57.1679	0.69193
ENSMUSG00000026556	Vangl2	7.85053	152.039	7.85053	341.466	43.496
ENSMUSG00000038991	Txndc5	82.3659	11.4134	82.3659	25.6335	0.311215
ENSMUSG00000024151	Msh2	82.3099	14.549	82.3099	32.6758	0.396985
ENSMUSG00000015869	Prpsap1	82.2044	65.5546	82.2044	147.23	1.79102
ENSMUSG00000032042	Srpr	82.1545	18.779	82.1545	42.176	0.513374
ENSMUSG00000025630	Hprt	82.0375	5.70302	82.0375	12.8085	0.15613
ENSMUSG00000055302	Mrfap1	82.0157	15.1562	82.0157	34.0395	0.415036
ENSMUSG00000020775	Mrpl38	81.9764	4.90375	81.9764	11.0134	0.134348
ENSMUSG00000032436	Cmtm7	81.95	4.19163	81.95	9.41404	0.114875
ENSMUSG00000022945	Chaf1b	81.9187	10.0937	81.9187	22.6696	0.276733
ENSMUSG00000021577	Sdha	81.6294	8.31035	81.6294	18.6643	0.228647
ENSMUSG00000017009	Sdc4	81.4998	2.41366	81.4998	5.42087	0.0665139
ENSMUSG00000031820	5430437P03Rik	81.3032	11.8334	81.3032	26.5768	0.326885
ENSMUSG00000032478	Nme6	81.217	0	81.217	0	0
ENSMUSG00000029147	Ppm1g	81.1703	5.20967	81.1703	11.7005	0.144147
ENSMUSG00000026790	Odf2	81.1653	1.66432	81.1653	3.73792	0.0460532
ENSMUSG00000032470	Mras	81.1482	59.6725	81.1482	134.019	1.65154
ENSMUSG00000026576	Atp1b1	81.1472	2.30778	81.1472	5.18307	0.0638725
ENSMUSG00000006050	Sra1	80.9532	0	80.9532	0	0
ENSMUSG00000037622	Wdtc1	80.8167	32.6867	80.8167	73.4115	0.90837
ENSMUSG00000019942	Cdk1	80.7849	11.4701	80.7849	25.7608	0.318882
ENSMUSG00000058440	Nrf1	80.6083	14.9701	80.6083	33.6215	0.417098
ENSMUSG00000018765	Fxr2	80.5907	17.2979	80.5907	38.8496	0.48206
ENSMUSG00000008690	Ncaph2	80.5342	127.422	80.5342	286.179	3.55351
ENSMUSG00000021748	Pdhb	80.3818	19.7942	80.3818	44.4561	0.553061
ENSMUSG00000026553	Copa	80.3213	22.3974	80.3213	50.3026	0.626267
ENSMUSG00000025153	Fasn	80.3115	25.2247	80.3115	56.6525	0.705409
ENSMUSG00000032715	Trib3	80.2676	0	80.2676	0	0
ENSMUSG00000029910	Mad2l1	80.2537	7.06538	80.2537	15.8682	0.197726
ENSMUSG00000034203	Chchd4	80.1176	7.93254	80.1176	17.8158	0.222371
ENSMUSG00000030168	Adipor2	80.0961	0.541083	80.0961	1.21523	0.0151721
ENSMUSG00000055553	2810422J05Rik	80.0881	1.0884e-200	80.0881	2.44445e-200	3.0522e-202
ENSMUSG00000043091	Tuba1c	79.8531	4.61535	79.8531	10.3657	0.129809
ENSMUSG00000005413	Hmox1	79.7465	75.5583	79.7465	169.697	2.12796
ENSMUSG00000018761	Mpdu1	79.7375	0.823985	79.7375	1.8506	0.0232086
ENSMUSG00000009549	Srp14	79.7113	0	79.7113	0	0
ENSMUSG00000055401	Fbxo6	79.6932	68.2786	79.6932	153.348	1.92423
ENSMUSG00000040767	Snrnp25	79.5085	23.3516	79.5085	52.4457	0.659623
ENSMUSG00000058267	Mrps14	79.2823	65.0305	79.2823	146.053	1.84219
ENSMUSG00000078713	Tomm5	79.2473	66.9229	79.2473	150.303	1.89663
ENSMUSG00000038712	Fam63a	79.1753	2.70309	79.1753	6.07091	0.0766768
ENSMUSG00000023307	42799	79.1743	5.84372	79.1743	13.1245	0.165767
ENSMUSG00000008140	2310044H10Rik	79.0782	57.2059	79.0782	128.479	1.62471
ENSMUSG00000026341	Actr3	78.9864	6.49211	78.9864	14.5807	0.184598
ENSMUSG00000025574	Tk1	78.9382	21.7581	78.9382	48.8668	0.619051
ENSMUSG00000030879	Mrpl17	78.9112	6.09783	78.9112	13.6952	0.173552
ENSMUSG00000092203	1110038B12Rik	78.793	0	78.793	0	0
ENSMUSG00000026209	Dnpep	78.6905	8.56151	78.6905	19.2284	0.244355
ENSMUSG00000032280	Tle3	78.6895	2.4735	78.6895	5.55527	0.0705973
ENSMUSG00000003380	Rabac1	78.6301	0	78.6301	0	0
ENSMUSG00000030649	3200002M19Rik	78.5672	0	78.5672	0	0
ENSMUSG00000025747	Tyms	78.5577	0	78.5577	0	0
ENSMUSG00000028937	Acot7	78.4578	2.30855	78.4578	5.1848	0.066084
ENSMUSG00000047843	Bri3	78.3781	4.56477	78.3781	10.2521	0.130803
ENSMUSG00000063001	Gm15450	78.3529	33.9214	78.3529	76.1845	0.972325
ENSMUSG00000024902	Mrpl11	78.1493	0	78.1493	0	0
ENSMUSG00000028480	Glipr2	78.002	8.04784	78.002	18.0747	0.231722
ENSMUSG00000030117	Gdf3	77.9584	8.15647	77.9584	18.3187	0.234981
ENSMUSG00000040112	Mrps35	77.9372	11.122	77.9372	24.979	0.320502
ENSMUSG00000041959	S100a10	77.8102	10.7521	77.8102	24.1483	0.310349
ENSMUSG00000022587	Ly6e	77.7813	1.6409	77.7813	3.68532	0.0473805
ENSMUSG00000037058	Paip2	77.7035	5.39247	77.7035	12.111	0.155862
ENSMUSG00000027671	Actl6a	77.6533	14.7011	77.6533	33.0174	0.42519
ENSMUSG00000024327	Slc39a7	77.6387	9.00876	77.6387	20.2329	0.260603
ENSMUSG00000002957	Ap2a2	77.6226	37.3819	77.6226	83.9565	1.0816
ENSMUSG00000063888	Rpl7l1	77.4069	9.62003	77.4069	21.6058	0.279119
ENSMUSG00000002308	Cd320	77.3546	0	77.3546	0	0
ENSMUSG00000028832	Stmn1	77.2532	6.48328	77.2532	14.5609	0.188483
ENSMUSG00000021939	Ctsb	77.2239	4.47693	77.2239	10.0548	0.130203
ENSMUSG00000063576	Klhdc3	77.1065	0	77.1065	0	0
ENSMUSG00000040034	Nup43	76.9665	20.3348	76.9665	45.6702	0.593378
ENSMUSG00000010517	Faf1	76.8558	0.158731	76.8558	0.356496	0.00463851
ENSMUSG00000021595	Nsun2	76.8522	38.796	76.8522	87.1324	1.13377
ENSMUSG00000030512	Snrpa1	76.77	12.3119	76.77	27.6515	0.360186
ENSMUSG00000028435	Aqp3	76.6957	23.1935	76.6957	52.0906	0.679185
ENSMUSG00000024335	Brd2	76.6779	9.87916	76.6779	22.1877	0.289363
ENSMUSG00000020840	Blmh	76.6476	4.26288	76.6476	9.57406	0.12491
ENSMUSG00000027455	Nsfl1c	76.5674	0	76.5674	0	0
ENSMUSG00000057506	Bloc1s2	76.5645	2.06689	76.5645	4.64206	0.0606293
ENSMUSG00000042195	Slc35f2	76.4215	2.87534	76.4215	6.45776	0.0845019
ENSMUSG00000029545	Acads	76.3472	39.0308	76.3472	87.6598	1.14817
ENSMUSG00000027423	Snx5	76.3464	15.9678	76.3464	35.8623	0.469731
ENSMUSG00000024525	Impa2	76.2836	0.938078	76.2836	2.10684	0.0276185
ENSMUSG00000006058	Snf8	76.269	7.79362	76.269	17.5038	0.229501
ENSMUSG00000078923	Ube2v1	76.164	16.0447	76.164	36.035	0.473124
ENSMUSG00000022706	Mrpl40	76.1537	0	76.1537	0	0
ENSMUSG00000021606	Ndufs6	76.0744	14.0317	76.0744	31.514	0.414252
ENSMUSG00000020936	Nmt1	76.0681	17.8295	76.0681	40.0435	0.526417
ENSMUSG00000020719	Ddx5	76.0374	0	76.0374	0	0
ENSMUSG00000026478	Lamc1	76.0283	41.2001	76.0283	92.5318	1.21707
ENSMUSG00000015289	Lage3	76.0001	16.3758	76.0001	36.7786	0.483929
ENSMUSG00000083716	Gm13436	75.8933	58.989	75.8933	132.484	1.74566
ENSMUSG00000062981	Mrpl42	75.878	0.0966598	75.878	0.21709	0.00286103
ENSMUSG00000026456	Cyb5r1	75.8663	105.86	75.8663	237.752	3.13383
ENSMUSG00000009585	Apobec3	75.8141	18.7421	75.8141	42.0931	0.555215
ENSMUSG00000091018	Rplp2-ps1	75.8058	0	75.8058	0	0
ENSMUSG00000018428	Akap1	75.8048	22.2546	75.8048	49.9819	0.65935
ENSMUSG00000036835	Psenen	75.7875	6.79138	75.7875	15.2528	0.201258
ENSMUSG00000020850	Prpf8	75.6936	34.5183	75.6936	77.5251	1.0242
ENSMUSG00000026615	Eprs	75.6309	11.0668	75.6309	24.8551	0.328636
ENSMUSG00000027601	Mtfr1	75.6122	1.77097	75.6122	3.97744	0.0526032
ENSMUSG00000039953	Clstn1	75.5856	14.3917	75.5856	32.3225	0.427628
ENSMUSG00000032431	Crtap	75.5741	0	75.5741	0	0
ENSMUSG00000034932	Mrpl54	75.5221	17.7483	75.5221	39.8611	0.527808
ENSMUSG00000029148	Nrbp1	75.3921	23.4212	75.3921	52.602	0.697712
ENSMUSG00000039671	Zmynd8	75.347	11.9417	75.347	26.82	0.355953
ENSMUSG00000001827	Folr1	75.2747	0	75.2747	0	0
ENSMUSG00000006378	Gcat	75.1655	19.28	75.1655	43.3012	0.576078
ENSMUSG00000019173	Rab5c	75.099	2.79115	75.099	6.26868	0.0834722
ENSMUSG00000028741	Mrto4	75.0582	9.95821	75.0582	22.3653	0.297972
ENSMUSG00000005892	Trh	75.0377	10.4699	75.0377	23.5145	0.313369
ENSMUSG00000030751	Psma1	74.9467	57.2695	74.9467	128.622	1.71618
ENSMUSG00000002660	Clpp	74.8796	14.42	74.8796	32.3861	0.432509
ENSMUSG00000020514	Mrpl22	74.7176	48.9179	74.7176	109.865	1.47041
ENSMUSG00000028034	Fubp1	74.6522	3.63284	74.6522	8.15904	0.109294
ENSMUSG00000028898	Trnau1ap	74.4145	5.96151	74.4145	13.389	0.179925
ENSMUSG00000032494	Tdgf1	74.3823	7.13498	74.3823	16.0245	0.215435
ENSMUSG00000000827	Tpd52l2	74.2836	0	74.2836	0	0
ENSMUSG00000047126	Cltc	74.1933	13.0532	74.1933	29.3164	0.395135
ENSMUSG00000030814	Bcl7c	74.1673	0	74.1673	0	0
ENSMUSG00000024829	Mrpl21	74.1129	0	74.1129	0	0
ENSMUSG00000088529	SCARNA16	74.1085	0	74.1085	0	0
ENSMUSG00000029776	Hibadh	74.1063	8.61209	74.1063	19.342	0.261004
ENSMUSG00000020458	Rtn4	74.1042	3.69829	74.1042	8.30604	0.112086
ENSMUSG00000035478	Mbd3	74.0875	115.837	74.0875	260.16	3.51152
ENSMUSG00000021731	Mrps30	74.0697	7.4067	74.0697	16.6348	0.224583
ENSMUSG00000029142	Mrpl33	74.0303	104.433	74.0303	234.547	3.16826
ENSMUSG00000031826	Usp10	73.918	14.8498	73.918	33.3514	0.451194
ENSMUSG00000025809	Itgb1	73.8846	6.94531	73.8846	15.5986	0.211121
ENSMUSG00000031059	Ndufb11	73.8318	11.8554	73.8318	26.6262	0.360633
ENSMUSG00000041084	Ostc	73.788	9.71661	73.788	21.8227	0.295748
ENSMUSG00000003051	Elf3	73.7824	6.77512	73.7824	15.2163	0.206233
ENSMUSG00000028494	Plin2	73.7359	8.10431	73.7359	18.2016	0.246848
ENSMUSG00000020328	Nudcd2	73.7346	0	73.7346	0	0
ENSMUSG00000022400	Rbx1	73.7254	0	73.7254	0	0
ENSMUSG00000003033	Ap1m1	73.6795	0.362457	73.6795	0.814047	0.0110485
ENSMUSG00000034285	Nipsnap1	73.6501	25.8366	73.6501	58.0268	0.787871
ENSMUSG00000038909	Myst2	73.6302	5.0692	73.6302	11.385	0.154624
ENSMUSG00000031328	Flna	73.5362	16.7693	73.5362	37.6624	0.512161
ENSMUSG00000022913	Psmg1	73.4553	43.9243	73.4553	98.6502	1.343
ENSMUSG00000066553	Gm6969	73.4152	9.1944	73.4152	20.6498	0.281275
ENSMUSG00000017754	Pltp	73.2527	36.4469	73.2527	81.8566	1.11745
ENSMUSG00000035559	Mpv17l2	73.1471	0.924206	73.1471	2.07569	0.0283769
ENSMUSG00000046691	Chtf8	73.1406	13.4463	73.1406	30.1992	0.412893
ENSMUSG00000031458	2410022L05Rik	73.0839	11.6993	73.0839	26.2756	0.359527
ENSMUSG00000028656	Cap1	73.0391	36.8656	73.0391	82.7969	1.1336
ENSMUSG00000001017	2500003M10Rik	73.0385	0	73.0385	0	0
ENSMUSG00000031839	Hsbp1	72.9916	2.87572	72.9916	6.45862	0.0884844
ENSMUSG00000002635	Pdcd2l	32.8489	545.98	32.8489	1226.22	37.3292
ENSMUSG00000014867	Surf4	72.9546	2.20415	72.9546	4.95033	0.0678549
ENSMUSG00000019297	2610027L16Rik	72.7781	0.331412	72.7781	0.744323	0.0102273
ENSMUSG00000063870	Chd4	72.756	15.7168	72.756	35.2986	0.485164
ENSMUSG00000002477	Snrpd1	72.6989	0	72.6989	0	0
ENSMUSG00000034926	Dhcr24	72.6554	3.71916	72.6554	8.35291	0.114966
ENSMUSG00000016308	Ube2a	72.6304	22.848	72.6304	51.3146	0.706517
ENSMUSG00000063358	Mapk1	72.5173	1.75326	72.5173	3.93767	0.0542997
ENSMUSG00000023832	Acat2	72.4617	10.6471	72.4617	23.9125	0.330001
ENSMUSG00000018042	Cyb5r3	72.3427	16.0523	72.3427	36.0521	0.498351
ENSMUSG00000021196	Pfkp	72.237	50.4606	72.237	113.33	1.56887
ENSMUSG00000062580	Timm17a	72.2147	6.41659	72.2147	14.4111	0.199559
ENSMUSG00000026254	Eif4e2	72.0778	19.6137	72.0778	44.0507	0.611154
ENSMUSG00000030978	Rrm1	72.0719	13.69	72.0719	30.7466	0.426609
ENSMUSG00000073838	Tufm	71.9468	4.60661	71.9468	10.346	0.143801
ENSMUSG00000020738	Sumo2	71.9398	9.8361	71.9398	22.091	0.307077
ENSMUSG00000001158	Snrnp27	71.9314	0.890203	71.9314	1.99932	0.0277948
ENSMUSG00000051234	Rnf7	71.9009	4.0336	71.9009	9.05912	0.125994
ENSMUSG00000036036	Zfp57	71.8393	4.64737	71.8393	10.4376	0.145291
ENSMUSG00000025353	Ormdl2	71.8364	2.57744	71.8364	5.78871	0.0805818
ENSMUSG00000015994	Fnta	71.7758	7.76452	71.7758	17.4384	0.242957
ENSMUSG00000036940	Kdm1a	71.6681	4.04671	71.6681	9.08856	0.126815
ENSMUSG00000006289	Osgep	71.6662	0	71.6662	0	0
ENSMUSG00000006392	Med8	71.4405	27.4597	71.4405	61.6721	0.863265
ENSMUSG00000010277	2610507B11Rik	71.4232	65.3769	71.4232	146.831	2.05579
ENSMUSG00000009630	Ppp2cb	71.416	0	71.416	0	0
ENSMUSG00000025283	Sat1	71.3044	9.05095	71.3044	20.3276	0.285083
ENSMUSG00000023967	Mrps18a	71.2979	17.4082	71.2979	39.0973	0.548365
ENSMUSG00000041815	Poldip3	71.2912	31.2636	71.2912	70.2153	0.984909
ENSMUSG00000055067	Smyd3	71.2107	0.00713876	71.2107	0.016033	0.000225149
ENSMUSG00000024493	Lars	71.095	4.46275	71.095	10.0229	0.14098
ENSMUSG00000000902	Smarcb1	71.0817	6.27177	71.0817	14.0859	0.198164
ENSMUSG00000038759	Nup205	71.05	42.4106	71.05	95.2505	1.34061
ENSMUSG00000066551	Hmgb1	70.8576	13.5334	70.8576	30.3948	0.428957
ENSMUSG00000031753	Cog4	70.7547	4.41924	70.7547	9.92523	0.140277
ENSMUSG00000005469	Prkaca	70.7109	3.36536	70.7109	7.55831	0.10689
ENSMUSG00000020585	Laptm4a	70.6864	4.11524	70.6864	9.24247	0.130753
ENSMUSG00000028677	Rnf220	70.6127	10.4263	70.6127	23.4166	0.33162
ENSMUSG00000048578	Mlec	70.4761	6.35231	70.4761	14.2667	0.202434
ENSMUSG00000028567	Txndc12	70.3612	4.75601	70.3612	10.6816	0.151811
ENSMUSG00000040904	Rnasek	70.1883	19.0642	70.1883	42.8165	0.610024
ENSMUSG00000046516	Cox17	70.1661	0	70.1661	0	0
ENSMUSG00000024847	Aip	70.0179	0	70.0179	0	0
ENSMUSG00000003299	Mrpl4	69.9994	5.89103	69.9994	13.2307	0.189012
ENSMUSG00000024309	H2-Ke2	69.9367	0	69.9367	0	0
ENSMUSG00000036550	Cnot1	69.9302	8.57281	69.9302	19.2538	0.275329
ENSMUSG00000006418	Rnf114	69.8148	0	69.8148	0	0
ENSMUSG00000024791	Cdca5	69.6858	6.74201	69.6858	15.142	0.217289
ENSMUSG00000025499	Hras1	69.6795	0	69.6795	0	0
ENSMUSG00000026687	Aldh9a1	69.6204	0	69.6204	0	0
ENSMUSG00000011257	Pabpc4	69.616	0	69.616	0	0
ENSMUSG00000027984	Hadh	69.6069	0	69.6069	0	0
ENSMUSG00000025151	Maged1	69.5624	19.981	69.5624	44.8756	0.645113
ENSMUSG00000021190	Lgmn	69.5028	0	69.5028	0	0
ENSMUSG00000031930	Wwp2	69.4923	10.4179	69.4923	23.3977	0.336695
ENSMUSG00000047751	Utf1	69.4265	2.16361	69.4265	4.85928	0.0699917
ENSMUSG00000038467	Chmp4b	69.3591	0	69.3591	0	0
ENSMUSG00000031696	Vps35	69.3517	6.64526	69.3517	14.9247	0.215203
ENSMUSG00000037012	Hk1	69.3457	5.26201	69.3457	11.818	0.170422
ENSMUSG00000024014	Pim1	69.3286	8.1	69.3286	18.1919	0.262401
ENSMUSG00000024856	Cdk2ap2	69.3176	20.7502	69.3176	46.6031	0.672313
ENSMUSG00000020250	Txnrd1	69.3069	4.38798	69.3069	9.85502	0.142194
ENSMUSG00000035953	Tmem55b	69.2938	6.40036	69.2938	14.3747	0.207445
ENSMUSG00000001707	Eef1e1	68.9322	0	68.9322	0	0
ENSMUSG00000006315	Tmem147	68.9293	12.5946	68.9293	28.2864	0.410368
ENSMUSG00000040532	Abhd11	68.899	50.3643	68.899	113.114	1.64173
ENSMUSG00000030079	Ruvbl1	68.8021	14.8737	68.8021	33.405	0.485524
ENSMUSG00000054717	Hmgb2	68.7124	5.18838	68.7124	11.6527	0.169586
ENSMUSG00000027374	Mrps5	68.7105	34.0932	68.7105	76.5704	1.11439
ENSMUSG00000039128	Cdc123	68.7083	0	68.7083	0	0
ENSMUSG00000032215	Rsl24d1	68.608	0	68.608	0	0
ENSMUSG00000016503	Gtf3a	68.4865	0	68.4865	0	0
ENSMUSG00000006932	Ctnnb1	68.4329	84.6005	68.4329	190.005	2.77652
ENSMUSG00000013787	Ehmt2	68.3314	33.4499	68.3314	75.1256	1.09943
ENSMUSG00000021144	Mta1	68.256	8.53808	68.256	19.1758	0.280939
ENSMUSG00000041936	Agrn	68.1884	27.7743	68.1884	62.3787	0.914799
ENSMUSG00000018858	Ict1	68.1569	0	68.1569	0	0
ENSMUSG00000024845	Tmem134	68.1414	0	68.1414	0	0
ENSMUSG00000007338	Mrpl49	68.0562	0	68.0562	0	0
ENSMUSG00000057130	Txnl4a	67.9891	4.65402e-06	67.9891	1.04525e-05	1.53738e-07
ENSMUSG00000024646	Cyb5	67.9407	13.3364	67.9407	29.9524	0.440861
ENSMUSG00000044080	S100a1	67.8883	0	67.8883	0	0
ENSMUSG00000019738	Polr2i	67.6345	0	67.6345	0	0
ENSMUSG00000038502	Ptov1	67.5933	28.4294	67.5933	63.85	0.94462
ENSMUSG00000000439	Mkrn2	67.5607	28.8853	67.5607	64.8739	0.960231
ENSMUSG00000021913	Ogdhl	67.5257	8.56589	67.5257	19.2382	0.284903
ENSMUSG00000008958	Vps72	67.4159	0	67.4159	0	0
ENSMUSG00000020496	Rnf187	67.4064	23.8428	67.4064	53.5489	0.794418
ENSMUSG00000071547	Nt5dc2	67.3935	7.98458	67.3935	17.9327	0.266089
ENSMUSG00000074088	Snrnp40	67.3926	0.991924	67.3926	2.22778	0.0330567
ENSMUSG00000031879	Fam96b	67.3639	0	67.3639	0	0
ENSMUSG00000022450	Ndufa6	67.3469	0	67.3469	0	0
ENSMUSG00000037938	Chchd5	67.33	9.6114	67.33	21.5864	0.320606
ENSMUSG00000059248	42987	67.1956	8.73463	67.1956	19.6172	0.291942
ENSMUSG00000091845	Gm4604	67.1902	24.6757	67.1902	55.4195	0.824815
ENSMUSG00000004530	Coro1c	67.1872	23.0458	67.1872	51.7589	0.770368
ENSMUSG00000029623	Pdap1	67.1692	0	67.1692	0	0
ENSMUSG00000058355	Abce1	67.1069	7.88424	67.1069	17.7073	0.263867
ENSMUSG00000021018	Polr2h	67.0559	39.0849	67.0559	87.7813	1.30908
ENSMUSG00000001415	Smg5	67.0405	3.71453	67.0405	8.34251	0.12444
ENSMUSG00000084416	Rpl10a-ps1	67.0216	54.8813	67.0216	123.259	1.83909
ENSMUSG00000039356	Exosc2	67.0145	6.91476	67.0145	15.53	0.23174
ENSMUSG00000024007	Ppil1	66.9793	16.1697	66.9793	36.3157	0.542194
ENSMUSG00000021996	Esd	66.8023	13.5476	66.8023	30.4267	0.455474
ENSMUSG00000024370	Cdc23	66.7556	2.56013	66.7556	5.74983	0.0861325
ENSMUSG00000035504	Reep6	66.3315	40.3317	66.3315	90.5815	1.36559
ENSMUSG00000070343	Gm10288	66.309	17.3483	66.309	38.9628	0.587594
ENSMUSG00000028873	Cdca8	66.2545	0.457095	66.2545	1.0266	0.0154947
ENSMUSG00000020321	Mdh1	66.2321	117.268	66.2321	263.374	3.97653
ENSMUSG00000030835	Nomo1	66.2269	7.34614	66.2269	16.4988	0.249125
ENSMUSG00000052397	Ezr	66.1044	1.88054	66.1044	4.22353	0.0638918
ENSMUSG00000022185	Acin1	66.0716	5.71359	66.0716	12.8322	0.194217
ENSMUSG00000031383	Dusp9	66.031	6.20517	66.031	13.9363	0.211057
ENSMUSG00000017286	Glod4	65.9156	6.593	65.9156	14.8073	0.22464
ENSMUSG00000058239	Usf2	65.8673	0	65.8673	0	0
ENSMUSG00000029110	Rnf4	65.8446	15.0699	65.8446	33.8457	0.514024
ENSMUSG00000025408	Ddit3	65.8018	1.01475	65.8018	2.27904	0.0346349
ENSMUSG00000061360	Phf5a	65.7094	34.8526	65.7094	78.2759	1.19124
ENSMUSG00000032185	Carm1	65.6567	42.6705	65.6567	95.8342	1.45963
ENSMUSG00000032218	Ccnb2	65.6199	0.641686	65.6199	1.44117	0.0219624
ENSMUSG00000029455	Aldh2	65.5798	20.072	65.5798	45.08	0.687406
ENSMUSG00000028029	Aimp1	65.4126	5.26292	65.4126	11.8201	0.1807
ENSMUSG00000003848	Nob1	65.3511	42.3492	65.3511	95.1126	1.45541
ENSMUSG00000039041	Adrm1	65.3376	7.71802	65.3376	17.334	0.265299
ENSMUSG00000052293	Taf9	65.3256	2.02809	65.3256	4.55491	0.0697263
ENSMUSG00000029465	Arpc3	65.3154	56.8242	65.3154	127.622	1.95394
ENSMUSG00000004771	Rab11a	65.2966	6.80708	65.2966	15.2881	0.234133
ENSMUSG00000000555	Itga5	65.0731	22.8851	65.0731	51.3979	0.789849
ENSMUSG00000003955	Fam162a	65.0253	0	65.0253	0	0
ENSMUSG00000081406	Gm13654	64.9468	5.14448	64.9468	11.5541	0.1779
ENSMUSG00000025538	Sumf2	64.939	24.1942	64.939	54.3381	0.836756
ENSMUSG00000024026	Glo1	64.8456	0	64.8456	0	0
ENSMUSG00000026641	Usf1	64.8127	1.36146	64.8127	3.05772	0.0471778
ENSMUSG00000062381	Vps28	64.7593	14.4957	64.7593	32.5561	0.502724
ENSMUSG00000005417	Mprip	64.7401	0	64.7401	0	0
ENSMUSG00000022241	Tars	64.7349	6.70606	64.7349	15.0612	0.23266
ENSMUSG00000020547	Bzw2	64.6934	2.88513	64.6934	6.47975	0.100161
ENSMUSG00000055148	Klf2	64.6189	9.55576	64.6189	21.4614	0.332123
ENSMUSG00000031585	Gtf2e2	64.522	9.9881	64.522	22.4324	0.347671
ENSMUSG00000006304	Arpc2	64.4884	13.8819	64.4884	31.1775	0.48346
ENSMUSG00000030161	Gabarapl1	64.4598	3.5009	64.4598	7.86272	0.121979
ENSMUSG00000029034	Cpsf3l	64.3876	17.5148	64.3876	39.3367	0.610936
ENSMUSG00000030647	Ndufc2	64.3538	13.2798	64.3538	29.8253	0.463458
ENSMUSG00000045948	Mrps12	64.2887	65.6888	64.2887	147.531	2.29483
ENSMUSG00000038587	Akap12	64.2206	8.35171	64.2206	18.7572	0.292075
ENSMUSG00000055817	Mta3	64.0523	0	64.0523	0	0
ENSMUSG00000027133	Nop10	63.9889	51.8786	63.9889	116.515	1.82086
ENSMUSG00000027998	Plrg1	63.9705	1.46199	63.9705	3.2835	0.0513284
ENSMUSG00000050628	Fam100b	63.9642	0.849088	63.9642	1.90698	0.0298132
ENSMUSG00000031546	Gins4	63.8635	4.7351	63.8635	10.6346	0.166521
ENSMUSG00000019087	Atp6ap1	63.8176	0	63.8176	0	0
ENSMUSG00000044475	Ascc1	63.7179	0.0347318	63.7179	0.0780046	0.00122422
ENSMUSG00000013089	Etv5	63.5712	31.0953	63.5712	69.8373	1.09857
ENSMUSG00000027620	Rbm39	63.5084	2.78113	63.5084	6.24618	0.098352
ENSMUSG00000029642	Polr1d	63.4821	0	63.4821	0	0
ENSMUSG00000000743	Chmp1a	63.2763	6.56269	63.2763	14.7392	0.232934
ENSMUSG00000029599	Ddx54	63.1359	11.2638	63.1359	25.2975	0.400684
ENSMUSG00000033837	Foxh1	63.1106	9.35535	63.1106	21.0113	0.332928
ENSMUSG00000028409	Smu1	63.1058	9.22081	63.1058	20.7091	0.328165
ENSMUSG00000062248	Cks2	63.0076	0	63.0076	0	0
ENSMUSG00000028461	Ccdc107	62.9882	0	62.9882	0	0
ENSMUSG00000020612	Prkar1a	62.9693	6.51626	62.9693	14.635	0.232414
ENSMUSG00000036199	Ndufa13	62.9298	32.455	62.9298	72.8911	1.15829
ENSMUSG00000002778	Kdelr1	62.8511	8.89567	62.8511	19.9789	0.317877
ENSMUSG00000001467	Cyp51	62.7776	5.88876	62.7776	13.2256	0.210675
ENSMUSG00000050917	Fgf4	62.7724	17.7711	62.7724	39.9123	0.635826
ENSMUSG00000009079	Ewsr1	62.7107	7.94428	62.7107	17.8422	0.284515
ENSMUSG00000024194	Cuta	62.6684	7.26925	62.6684	16.3261	0.260516
ENSMUSG00000029103	Lrpap1	62.6344	5.84279	62.6344	13.1224	0.209508
ENSMUSG00000063904	Dpp3	62.632	15.8962	62.632	35.7015	0.57002
ENSMUSG00000060121	Sip1	62.5251	13.7794	62.5251	30.9473	0.494959
ENSMUSG00000014195	Dnajc7	62.5091	6.14827	62.5091	13.8085	0.220904
ENSMUSG00000019689	1110001J03Rik	62.5052	0	62.5052	0	0
ENSMUSG00000015143	Actn1	62.4989	20.7173	62.4989	46.5293	0.744481
ENSMUSG00000002233	Rhoc	62.4065	0	62.4065	0	0
ENSMUSG00000018509	Cenpv	62.3408	10.0303	62.3408	22.5272	0.361355
ENSMUSG00000003809	Gcdh	62.2811	17.0454	62.2811	38.2825	0.614673
ENSMUSG00000025269	Apex2	2.55037	42.269	2.55037	94.9325	37.223
ENSMUSG00000039985	Fam60a	61.9623	8.9177	61.9623	20.0284	0.323235
ENSMUSG00000036980	Taf6	61.8849	0	61.8849	0	0
ENSMUSG00000020720	Psmd12	61.8789	9.77712	61.8789	21.9586	0.354863
ENSMUSG00000091454	Dynlt1b	61.855	4.6394	61.855	10.4197	0.168453
ENSMUSG00000015112	Slc25a13	61.8133	1.24753	61.8133	2.80184	0.0453275
ENSMUSG00000015013	Trappc2l	61.7911	0	61.7911	0	0
ENSMUSG00000002718	Cse1l	61.7897	42.2413	61.7897	94.8703	1.53537
ENSMUSG00000028622	Mrpl37	61.7289	0	61.7289	0	0
ENSMUSG00000024942	Capn1	61.6822	6.95385	61.6822	15.6177	0.253197
ENSMUSG00000032458	Copb2	61.6807	0	61.6807	0	0
ENSMUSG00000027496	Aurka	61.6791	0.411499	61.6791	0.924191	0.0149839
ENSMUSG00000035198	Tubg1	61.5753	4.70068	61.5753	10.5573	0.171454
ENSMUSG00000023972	Ptk7	61.5099	18.5507	61.5099	41.6633	0.677342
ENSMUSG00000029687	Ezh2	61.4109	7.87434	61.4109	17.6851	0.28798
ENSMUSG00000028367	Txn1	61.3715	8.16592	61.3715	18.3399	0.298835
ENSMUSG00000002058	Unc119	61.3225	6.6709	61.3225	14.9823	0.244319
ENSMUSG00000020831	0610010K14Rik	61.3117	73.3682	61.3117	164.779	2.68756
ENSMUSG00000005510	Ndufs3	61.2994	0	61.2994	0	0
ENSMUSG00000026356	Dars	61.2842	2.68701	61.2842	6.03479	0.0984722
ENSMUSG00000004789	Dlst	61.2663	2.65011	61.2663	5.95192	0.0971483
ENSMUSG00000026245	Farsb	61.2495	0	61.2495	0	0
ENSMUSG00000022570	Tsta3	61.2202	0	61.2202	0	0
ENSMUSG00000030216	Wbp11	61.1677	5.81942	61.1677	13.0699	0.213673
ENSMUSG00000017756	Slc12a7	61.1178	29.9157	61.1178	67.1881	1.09932
ENSMUSG00000030335	Mrpl51	61.0355	11.7839	61.0355	26.4656	0.43361
ENSMUSG00000020149	Rab1	61.0308	5.84369	61.0308	13.1244	0.215046
ENSMUSG00000021243	Fcf1	60.934	6.67293	60.934	14.9868	0.245952
ENSMUSG00000008450	Nutf2	60.9174	16.6429	60.9174	37.3785	0.613593
ENSMUSG00000037351	Actr1b	60.9135	4.87493	60.9135	10.9487	0.179741
ENSMUSG00000040331	Nsmce4a	60.8798	0.555733	60.8798	1.24813	0.0205015
ENSMUSG00000082662	Gm15516	60.8688	0	60.8688	0	0
ENSMUSG00000019470	Xab2	60.8566	2.74744	60.8566	6.17051	0.101394
ENSMUSG00000020827	Mink1	7.11454	116.06	7.11454	260.661	36.6377
ENSMUSG00000004849	Ap1s1	60.7861	0	60.7861	0	0
ENSMUSG00000052139	Bre	60.7323	11.0261	60.7323	24.7637	0.407751
ENSMUSG00000037710	Cisd1	60.6182	29.0511	60.6182	65.2462	1.07635
ENSMUSG00000028857	Tmem222	60.5627	3.21242	60.5627	7.21482	0.11913
ENSMUSG00000001482	Def8	60.5614	33.4789	60.5614	75.1907	1.24156
ENSMUSG00000019777	Hdac2	60.5146	1.51422	60.5146	3.40081	0.0561981
ENSMUSG00000004069	Dnaja3	60.4954	7.40238	60.4954	16.6251	0.274816
ENSMUSG00000020485	Supt4h1	60.3739	7.02087	60.3739	15.7683	0.261177
ENSMUSG00000006412	Pfdn2	60.3436	0.554387	60.3436	1.24511	0.0206336
ENSMUSG00000068240	Gm11808	60.2165	36.3967	60.2165	81.7438	1.3575
ENSMUSG00000033059	Pygb	60.1649	26.5766	60.1649	59.6887	0.992086
ENSMUSG00000025173	Wdr45l	60.1394	0	60.1394	0	0
ENSMUSG00000005687	Bcas2	60.1119	5.71284	60.1119	12.8305	0.213444
ENSMUSG00000060739	Nsa2	60.0918	3.83234	60.0918	8.6071	0.143233
ENSMUSG00000026520	Pycr2	60.0707	0.490899	60.0707	1.10252	0.0183536
ENSMUSG00000031697	Orc6	60.0362	3.11574	60.0362	6.99768	0.116558
ENSMUSG00000062309	Rpp25	59.954	10.2239	59.954	22.962	0.382993
ENSMUSG00000018379	Srsf1	59.9518	10.205	59.9518	22.9195	0.3823
ENSMUSG00000060261	Gtf2i	59.9168	2.59077	59.9168	5.81864	0.0971121
ENSMUSG00000066979	Bub3	59.7171	12.8872	59.7171	28.9435	0.484677
ENSMUSG00000001964	Emd	59.6587	3.44383	59.6587	7.73454	0.129647
ENSMUSG00000039630	Hnrnpu	59.6187	3.18479	59.6187	7.15276	0.119975
ENSMUSG00000026187	Xrcc5	59.6184	3.75881	59.6184	8.44196	0.1416
ENSMUSG00000022191	Drosha	59.6083	7.61341	59.6083	17.0991	0.286857
ENSMUSG00000020780	Srp68	59.5356	3.53362	59.5356	7.9362	0.133302
ENSMUSG00000022779	Top3b	59.5011	40.5959	59.5011	91.1749	1.53232
ENSMUSG00000031387	Renbp	59.4972	11.976	59.4972	26.8971	0.452073
ENSMUSG00000041203	2310036O22Rik	59.4718	0	59.4718	0	0
ENSMUSG00000024826	Dpf2	59.41	3.84422	59.41	8.63378	0.145325
ENSMUSG00000062203	Gspt1	59.3197	39.2242	59.3197	88.0941	1.48507
ENSMUSG00000059851	Suv420h2	59.2462	1.32141	59.2462	2.96777	0.0500922
ENSMUSG00000029500	Pgam5	59.2153	7.77899	59.2153	17.4709	0.295041
ENSMUSG00000056305	Usp39	59.0862	5.80118	59.0862	13.0289	0.220507
ENSMUSG00000020766	Galk1	59.082	0	59.082	0	0
ENSMUSG00000070953	Rabepk	59.0577	0.888852	59.0577	1.99628	0.0338023
ENSMUSG00000021102	Glrx5	58.9479	4.78526	58.9479	10.7473	0.182318
ENSMUSG00000020456	Ogdh	58.8714	5.49569	58.8714	12.3428	0.209658
ENSMUSG00000032112	Trappc4	58.8679	10.0325	58.8679	22.5321	0.382757
ENSMUSG00000027397	Slc20a1	58.8641	15.8534	58.8641	35.6054	0.604874
ENSMUSG00000059355	BC056474	58.8216	9.6806	58.8216	21.7418	0.369622
ENSMUSG00000000384	Tbrg4	58.7343	35.3182	58.7343	79.3216	1.35052
ENSMUSG00000029017	Pmpcb	58.7108	0.484887	58.7108	1.08901	0.0185488
ENSMUSG00000029622	Arpc1b	58.6983	16.2932	58.6983	36.5931	0.62341
ENSMUSG00000021111	Papola	58.6533	4.85552	58.6533	10.9051	0.185924
ENSMUSG00000021877	Arf4	58.6294	32.285	58.6294	72.5093	1.23674
ENSMUSG00000039183	Nubp2	58.5761	15.664	58.5761	35.18	0.600586
ENSMUSG00000080763	Gm12341	5.58757	88.6298	5.58757	199.055	35.6246
ENSMUSG00000033475	Tomm6	58.4626	0	58.4626	0	0
ENSMUSG00000018362	Kpna2	58.4592	13.8746	58.4592	31.1611	0.533041
ENSMUSG00000054604	Cggbp1	58.4508	2.24501	58.4508	5.0421	0.0862622
ENSMUSG00000004056	Akt2	58.424	2.29635	58.424	5.1574	0.0882754
ENSMUSG00000017188	Ccdc56	58.3715	24.5018	58.3715	55.0289	0.942736
ENSMUSG00000044600	9130011J15Rik	58.3555	3.031	58.3555	6.80736	0.116653
ENSMUSG00000025287	Acot9	58.3489	4.44779	58.3489	9.98935	0.1712
ENSMUSG00000025144	Stra13	58.3427	10.6453	58.3427	23.9084	0.409793
ENSMUSG00000046756	Mrps7	58.3063	13.9657	58.3063	31.3657	0.537948
ENSMUSG00000028330	Ncbp1	58.3027	2.17688	58.3027	4.88908	0.0838569
ENSMUSG00000027466	Rbck1	58.2594	21.9328	58.2594	49.2592	0.845514
ENSMUSG00000024429	Gnl1	58.1829	48.4873	58.1829	108.898	1.87165
ENSMUSG00000041645	Ddx24	58.0767	2.26306	58.0767	5.08264	0.0875159
ENSMUSG00000019849	Prep	58.0552	13.1069	58.0552	29.437	0.507051
ENSMUSG00000032892	Rangrf	58.0488	0	58.0488	0	0
ENSMUSG00000003779	Kif20a	58.0461	9.17413	58.0461	20.6043	0.354964
ENSMUSG00000020534	Shmt1	57.986	5.09796	57.986	11.4496	0.197454
ENSMUSG00000042659	Arrdc4	57.8161	0.185547	57.8161	0.416722	0.00720772
ENSMUSG00000056737	Capg	57.8095	0	57.8095	0	0
ENSMUSG00000005514	Por	57.7239	2.48832	57.7239	5.58855	0.0968152
ENSMUSG00000001521	Tulp3	57.6689	3.18727	57.6689	7.15833	0.124128
ENSMUSG00000045294	Insig1	57.636	11.4041	57.636	25.6126	0.444386
ENSMUSG00000053291	Rab4b	57.6005	0	57.6005	0	0
ENSMUSG00000002076	Hsf2bp	57.5841	4.58954	57.5841	10.3077	0.179003
ENSMUSG00000015575	Atp6v0e	57.5783	0	57.5783	0	0
ENSMUSG00000025228	Actr1a	57.5562	2.94409	57.5562	6.61217	0.114882
ENSMUSG00000021905	Dph3	57.522	22.1668	57.522	49.7847	0.86549
ENSMUSG00000030872	Gga2	57.4586	2.34204	57.4586	5.26002	0.0915445
ENSMUSG00000034681	Rnps1	57.4346	13.7088	57.4346	30.7888	0.536067
ENSMUSG00000030538	Cib1	57.4173	0	57.4173	0	0
ENSMUSG00000020629	Adi1	57.2763	5.21054	57.2763	11.7024	0.204315
ENSMUSG00000063065	Mapk3	57.2613	0	57.2613	0	0
ENSMUSG00000021645	Smn1	57.2511	7.43951	57.2511	16.7085	0.291846
ENSMUSG00000006345	Ggt1	57.2312	0	57.2312	0	0
ENSMUSG00000040234	Tm7sf3	57.1853	1.78672	57.1853	4.01282	0.0701722
ENSMUSG00000045896	Paip2b	57.1787	0	57.1787	0	0
ENSMUSG00000039615	Stub1	57.1569	3.72614	57.1569	8.36859	0.146414
ENSMUSG00000050347	Gm9844	57.1325	2.69879	57.1325	6.06125	0.106091
ENSMUSG00000060279	Ap2a1	57.1009	6.6526	57.1009	14.9412	0.261662
ENSMUSG00000026276	42980	57.0905	38.7114	57.0905	86.9424	1.52289
ENSMUSG00000051518	Rps19bp1	57.0888	10.0408	57.0888	22.5508	0.395012
ENSMUSG00000029836	Cbx3	57.0213	0.809943	57.0213	1.81906	0.0319014
ENSMUSG00000023495	Pcbp4	57.0033	9.03458	57.0033	20.2909	0.35596
ENSMUSG00000065037	7SK	56.9718	0	56.9718	0	0
ENSMUSG00000020114	Cand1	56.9611	8.78104	56.9611	19.7215	0.346227
ENSMUSG00000022428	Cby1	56.957	0	56.957	0	0
ENSMUSG00000030284	Creld1	56.9007	17.2675	56.9007	38.7813	0.681561
ENSMUSG00000028651	Ppie	56.8957	12.3973	56.8957	27.8433	0.489374
ENSMUSG00000024870	Rab1b	56.8788	32.6007	56.8788	73.2183	1.28727
ENSMUSG00000031442	Mcf2l	2.33151	35.061	2.33151	78.744	33.7738
ENSMUSG00000071014	Ndufb6	56.8616	9.34068	56.8616	20.9784	0.368937
ENSMUSG00000028896	Rcc1	56.8127	2.29613	56.8127	5.15691	0.0907703
ENSMUSG00000019373	Cops3	56.7985	4.26869	56.7985	9.58711	0.168792
ENSMUSG00000041769	Ppp2r2d	56.7846	7.08074	56.7846	15.9027	0.280054
ENSMUSG00000018848	Rars	56.7825	24.4515	56.7825	54.9159	0.967128
ENSMUSG00000029467	Atp2a2	56.772	21.6404	56.772	48.6025	0.856099
ENSMUSG00000016921	Srsf6	56.7535	1.42791	56.7535	3.20696	0.0565069
ENSMUSG00000025027	Xpnpep1	56.7501	0	56.7501	0	0
ENSMUSG00000020235	Fzr1	56.7455	18.4955	56.7455	41.5393	0.732028
ENSMUSG00000002845	Tmem39a	56.7103	5.74669	56.7103	12.9066	0.227588
ENSMUSG00000017421	Zfp207	56.6848	39.1879	56.6848	88.0126	1.55267
ENSMUSG00000059586	Nsmce2	56.6464	0	56.6464	0	0
ENSMUSG00000038462	Uqcrfs1	56.6451	0	56.6451	0	0
ENSMUSG00000031586	Rbpms	56.6238	3.13934	56.6238	7.05068	0.124518
ENSMUSG00000050854	Tmem125	2.1527	30.3369	2.1527	68.134	31.6505
ENSMUSG00000020219	Timm13	56.4346	60.0115	56.4346	134.781	2.38826
ENSMUSG00000041718	Alg13	56.4318	7.56758	56.4318	16.9961	0.30118
ENSMUSG00000036678	Aaas	56.3882	0	56.3882	0	0
ENSMUSG00000003346	Fam108a	56.3751	0.520571	56.3751	1.16916	0.0207389
ENSMUSG00000015804	Med28	56.3538	12.2003	56.3538	27.4008	0.486228
ENSMUSG00000046721	Rpl14-ps1	56.3033	2.86817	56.3033	6.44166	0.11441
ENSMUSG00000063694	Cycs	56.279	0.697317	56.279	1.56611	0.0278277
ENSMUSG00000029466	Anapc7	56.2763	2.98895	56.2763	6.71292	0.119285
ENSMUSG00000035027	Map2k2	56.2694	14.8961	56.2694	33.4553	0.594557
ENSMUSG00000032291	Crabp1	56.2647	49.137	56.2647	110.357	1.9614
ENSMUSG00000031403	Dkc1	56.248	10.4623	56.248	23.4974	0.417747
ENSMUSG00000032040	Dcps	56.1564	3.21369	56.1564	7.21767	0.128528
ENSMUSG00000020022	Ndufa12	56.0932	16.7653	56.0932	37.6534	0.671265
ENSMUSG00000003423	Pih1d1	56.0768	17.518	56.0768	39.3439	0.701608
ENSMUSG00000000568	Hnrnpd	56.0669	0.431433	56.0669	0.968961	0.0172822
ENSMUSG00000025395	Prim1	56.0062	0	56.0062	0	0
ENSMUSG00000004937	Sgta	55.8975	12.7592	55.8975	28.6561	0.512654
ENSMUSG00000051517	E130306D19Rik	11.6121	163.265	11.6121	366.679	31.5773
ENSMUSG00000027533	Fabp5	55.8853	0	55.8853	0	0
ENSMUSG00000048277	Syngr2	55.8383	0	55.8383	0	0
ENSMUSG00000013822	Elof1	55.7791	13.7083	55.7791	30.7877	0.551957
ENSMUSG00000015671	Psma2	55.7228	0.551513	55.7228	1.23865	0.0222288
ENSMUSG00000059278	Lsmd1	55.6755	0	55.6755	0	0
ENSMUSG00000025289	Prdx4	55.6141	21.1642	55.6141	47.533	0.854693
ENSMUSG00000062054	Iah1	55.6138	0	55.6138	0	0
ENSMUSG00000037266	D4Wsu53e	55.5786	40.1453	55.5786	90.1629	1.62226
ENSMUSG00000023150	Ivns1abp	55.5276	5.75156	55.5276	12.9175	0.232632
ENSMUSG00000037197	Rbm17	55.5245	0.109244	55.5245	0.245353	0.00441882
ENSMUSG00000037313	Tacc3	55.5063	14.7361	55.5063	33.096	0.596257
ENSMUSG00000047676	Rpsa-ps10	55.4619	70.2991	55.4619	157.886	2.84674
ENSMUSG00000015023	Ddx19a	55.4149	13.2871	55.4149	29.8417	0.538514
ENSMUSG00000084319	Gm14456	55.362	8.77276	55.362	19.7029	0.355891
ENSMUSG00000022362	9130401M01Rik	55.3548	36.1179	55.3548	81.1177	1.46541
ENSMUSG00000039771	Polr2j	55.3168	0	55.3168	0	0
ENSMUSG00000038697	Taf5l	55.2983	0.135925	55.2983	0.305276	0.00552053
ENSMUSG00000007039	Ddah2	55.2847	5.43205	55.2847	12.1999	0.220674
ENSMUSG00000029538	Srsf9	55.1559	0	55.1559	0	0
ENSMUSG00000021598	Med10	55.1482	0	55.1482	0	0
ENSMUSG00000029462	Vps29	55.0634	11.4381	55.0634	25.689	0.466535
ENSMUSG00000005899	Smpd4	55.0221	23.2959	55.0221	52.3206	0.950901
ENSMUSG00000036305	Gm15430	54.9274	0	54.9274	0	0
ENSMUSG00000020092	X99384	54.8884	16.8071	54.8884	37.7473	0.68771
ENSMUSG00000010362	Rdm1	54.8007	3.55055	54.8007	7.97423	0.145513
ENSMUSG00000031835	Mbtps1	54.7352	4.29143	54.7352	9.63818	0.176087
ENSMUSG00000032902	Slc16a1	54.6358	7.054	54.6358	15.8427	0.289969
ENSMUSG00000001100	Poldip2	54.5655	0	54.5655	0	0
ENSMUSG00000026411	Tmem9	54.4895	7.59551	54.4895	17.0589	0.313067
ENSMUSG00000026669	Mcm10	54.4873	20.7924	54.4873	46.6979	0.857042
ENSMUSG00000022751	Nit2	54.4189	10.8644	54.4189	24.4005	0.448383
ENSMUSG00000056204	Pgpep1	54.3856	4.55026	54.3856	10.2195	0.187908
ENSMUSG00000027195	Hsd17b12	54.3464	0	54.3464	0	0
ENSMUSG00000020238	Ncln	54.2804	18.0264	54.2804	40.4857	0.745863
ENSMUSG00000040669	Phc1	54.2636	51.6371	54.2636	115.972	2.13721
ENSMUSG00000029048	Rer1	54.2327	10.3239	54.2327	23.1866	0.427539
ENSMUSG00000006056	Calcoco2	54.1033	8.10242	54.1033	18.1973	0.336344
ENSMUSG00000034484	Snx2	54.0985	0	54.0985	0	0
ENSMUSG00000028729	Ebna1bp2	54.0974	0	54.0974	0	0
ENSMUSG00000041438	Cirh1a	54.0608	40.3222	54.0608	90.5602	1.67515
ENSMUSG00000021116	Eif2s1	54.0394	2.96543	54.0394	6.6601	0.123245
ENSMUSG00000024436	Mrps18b	54.012	0	54.012	0	0
ENSMUSG00000050732	Vamp8	53.9606	13.6133	53.9606	30.5743	0.566604
ENSMUSG00000031578	Mak16	53.8702	0	53.8702	0	0
ENSMUSG00000049299	Trappc1	53.861	0	53.861	0	0
ENSMUSG00000045751	Mms22l	9.44896	123.702	9.44896	277.824	29.4026
ENSMUSG00000002068	Ccne1	53.7929	3.41662	53.7929	7.67343	0.142648
ENSMUSG00000035152	Ap2b1	53.7847	2.99308	53.7847	6.7222	0.124983
ENSMUSG00000022820	Ndufb4	53.7824	2.71459	53.7824	6.09673	0.113359
ENSMUSG00000024799	Tm7sf2	53.7799	13.9507	53.7799	31.3321	0.582598
ENSMUSG00000024188	Luc7l	53.7395	6.67499	53.7395	14.9914	0.278965
ENSMUSG00000062762	Ei24	53.7289	3.57824	53.7289	8.03642	0.149573
ENSMUSG00000032187	Smarca4	53.6924	9.16897	53.6924	20.5927	0.383531
ENSMUSG00000020844	Nxn	53.6653	4.79284	53.6653	10.7643	0.200582
ENSMUSG00000042312	S100a13	53.6359	0	53.6359	0	0
ENSMUSG00000004100	Ppan	53.6297	10.2611	53.6297	23.0455	0.429716
ENSMUSG00000030225	Dera	53.6235	16.0143	53.6235	35.9667	0.670727
ENSMUSG00000038387	Rras	53.527	0	53.527	0	0
ENSMUSG00000028607	Cpt2	12.689	163.435	12.689	367.061	28.9275
ENSMUSG00000027752	Exosc8	53.4113	7.52616	53.4113	16.9031	0.316471
ENSMUSG00000030327	Necap1	53.4106	7.82474	53.4106	17.5737	0.32903
ENSMUSG00000030839	Sergef	53.3995	0	53.3995	0	0
ENSMUSG00000051768	Xrcc1	53.3683	8.4562	53.3683	18.9919	0.355865
ENSMUSG00000033813	Tcea1	53.3373	0	53.3373	0	0
ENSMUSG00000026817	Ak1	53.2654	18.0534	53.2654	40.5464	0.761214
ENSMUSG00000032116	Stt3a	53.2201	0.544486	53.2201	1.22287	0.0229776
ENSMUSG00000040084	Bub1b	53.191	2.24936	53.191	5.05187	0.094976
ENSMUSG00000038612	Mcl1	53.1792	3.30483	53.1792	7.42236	0.139573
ENSMUSG00000051396	Hspa14	53.1627	0	53.1627	0	0
ENSMUSG00000033735	Spr	53.1041	10.0639	53.1041	22.6026	0.425629
ENSMUSG00000023020	2310016M24Rik	53.029	0	53.029	0	0
ENSMUSG00000031671	Setd6	52.9823	13.5274	52.9823	30.3814	0.573425
ENSMUSG00000020864	Ankrd40	52.8947	0	52.8947	0	0
ENSMUSG00000022871	Fetub	52.8738	0	52.8738	0	0
ENSMUSG00000003363	Pld3	52.8622	6.87792	52.8622	15.4472	0.292217
ENSMUSG00000020739	Nup85	52.7779	18.8529	52.7779	42.342	0.802267
ENSMUSG00000034341	Wbp2	52.7668	0	52.7668	0	0
ENSMUSG00000032096	Arcn1	52.5944	2.21994	52.5944	4.98579	0.094797
ENSMUSG00000024767	Otub1	52.557	27.233	52.557	61.163	1.16375
ENSMUSG00000003037	Rab8a	52.5466	6.6305	52.5466	14.8915	0.283397
ENSMUSG00000035637	Grhpr	52.5197	18.4333	52.5197	41.3996	0.788268
ENSMUSG00000054309	Cpsf3	52.5183	15.2916	52.5183	34.3436	0.653936
ENSMUSG00000079197	Psme2	52.3789	15.3963	52.3789	34.5788	0.660166
ENSMUSG00000036817	Sun1	52.3525	10.3462	52.3525	23.2367	0.44385
ENSMUSG00000033434	Gtpbp6	19.8935	250.296	19.8935	562.143	28.2576
ENSMUSG00000028527	Ak4	52.3033	27.3034	52.3033	61.3211	1.17241
ENSMUSG00000030264	Thumpd3	52.2642	0	52.2642	0	0
ENSMUSG00000036352	Ubac1	52.2407	14.8984	52.2407	33.4605	0.640507
ENSMUSG00000043411	Usp48	52.2399	19.5277	52.2399	43.8575	0.839541
ENSMUSG00000032637	Atxn2l	52.1712	30.4322	52.1712	68.3481	1.31007
ENSMUSG00000048930	Tada3	52.1512	5.48382	52.1512	12.3162	0.236163
ENSMUSG00000032612	Usp4	52.1406	12.73	52.1406	28.5905	0.548334
ENSMUSG00000062169	Cnih4	52.1109	0	52.1109	0	0
ENSMUSG00000059182	Skap2	52.1099	0	52.1099	0	0
ENSMUSG00000024132	Eci1	52.0737	17.9126	52.0737	40.2301	0.772562
ENSMUSG00000045302	Preb	52.0251	6.14119	52.0251	13.7926	0.265114
ENSMUSG00000041958	Pigs	52.0046	13.0083	52.0046	29.2155	0.561787
ENSMUSG00000028743	Akr7a5	51.9807	16.4909	51.9807	37.0371	0.712517
ENSMUSG00000025607	Copg2	51.9744	8.81786	51.9744	19.8041	0.381037
ENSMUSG00000004929	Thop1	51.9488	17.5712	51.9488	39.4634	0.759659
ENSMUSG00000040435	Ppp1r15a	51.9375	0	51.9375	0	0
ENSMUSG00000025374	Obfc2b	51.87	5.2384	51.87	11.765	0.226817
ENSMUSG00000081895	Gm10294	51.7995	2.04952	51.7995	4.60304	0.0888627
ENSMUSG00000022031	Elp3	51.7527	11.6467	51.7527	26.1575	0.505432
ENSMUSG00000027111	Itga6	51.7476	27.9014	51.7476	62.6641	1.21096
ENSMUSG00000072692	Gm13826	51.7435	0	51.7435	0	0
ENSMUSG00000003604	Aven	51.7174	27.6585	51.7174	62.1186	1.20112
ENSMUSG00000047832	Cdca4	51.6652	15.2504	51.6652	34.2511	0.662943
ENSMUSG00000073229	Rpl15-ps2	51.647	0	51.647	0	0
ENSMUSG00000021036	Sptlc2	51.6341	3.90271	51.6341	8.76515	0.169755
ENSMUSG00000002804	Nudt14	51.4863	10.6966	51.4863	24.0236	0.466602
ENSMUSG00000021686	Ap3b1	51.4444	1.42622	51.4444	3.20317	0.0622646
ENSMUSG00000030269	Mtmr14	51.3186	13.4159	51.3186	30.1309	0.587135
ENSMUSG00000033416	1110038D17Rik	3.48921	42.8372	3.48921	96.2086	27.5732
ENSMUSG00000025950	Idh1	51.2308	0	51.2308	0	0
ENSMUSG00000019923	Zwint	51.1999	7.67085	51.1999	17.2281	0.336486
ENSMUSG00000035439	Haus8	51.1945	0	51.1945	0	0
ENSMUSG00000023973	Cnpy3	51.1773	7.73594	51.1773	17.3742	0.339491
ENSMUSG00000030983	Bccip	51.1368	0	51.1368	0	0
ENSMUSG00000086583	Gm15500	51.1097	0	51.1097	0	0
ENSMUSG00000064030	Wibg	51.0521	2.33632	51.0521	5.24717	0.102781
ENSMUSG00000036323	Srp72	50.9763	0	50.9763	0	0
ENSMUSG00000061330	Gm11361	50.9306	9.46695	50.9306	21.2619	0.417469
ENSMUSG00000057738	Spna2	50.9142	29.4432	50.9142	66.1269	1.29879
ENSMUSG00000091625	Lsm5	50.8902	2.47097	50.8902	5.54958	0.10905
ENSMUSG00000037601	Nme1	50.7315	0	50.7315	0	0
ENSMUSG00000036180	Gatad2a	50.6855	9.86793	50.6855	22.1625	0.437255
ENSMUSG00000059119	Nap1l4	50.6831	6.54765	50.6831	14.7055	0.290145
ENSMUSG00000029591	Ung	50.6573	7.0412	50.6573	15.8139	0.312175
ENSMUSG00000078427	Sarnp	50.599	1.61168	50.599	3.61969	0.0715369
ENSMUSG00000025066	Sfr1	50.518	0	50.518	0	0
ENSMUSG00000028673	Fuca1	50.4728	0	50.4728	0	0
ENSMUSG00000021252	0610007P14Rik	50.4425	0	50.4425	0	0
ENSMUSG00000030722	Nfatc2ip	50.4422	8.5201	50.4422	19.1354	0.379353
ENSMUSG00000040658	BC048355	50.4304	0	50.4304	0	0
ENSMUSG00000062382	Gm10116	50.4298	7.74448	50.4298	17.3934	0.344904
ENSMUSG00000028010	Gar1	50.4214	28.1276	50.4214	63.1721	1.25288
ENSMUSG00000085156	Gm11974	50.4178	1.50124	50.4178	3.37165	0.0668743
ENSMUSG00000022682	Rrn3	50.402	2.21586	50.402	4.97663	0.0987387
ENSMUSG00000052102	Gnpda1	50.3726	7.18318	50.3726	16.1328	0.320269
ENSMUSG00000053119	Chmp3	50.2953	1.94143	50.2953	4.36028	0.0866937
ENSMUSG00000001674	Ddx18	50.2721	0.331411	50.2721	0.74432	0.0148058
ENSMUSG00000086784	Isoc2a	50.1995	0	50.1995	0	0
ENSMUSG00000001576	Ergic1	50.1555	8.07962	50.1555	18.1461	0.361797
ENSMUSG00000038517	Tbkbp1	2.52524	30.3215	2.52524	68.0995	26.9675
ENSMUSG00000031157	Pqbp1	50.0772	0	50.0772	0	0
ENSMUSG00000043681	Fam25c	50.0551	18.5453	50.0551	41.6511	0.832106
ENSMUSG00000079471	Gm7325	49.999	19.3752	49.999	43.515	0.870318
ENSMUSG00000038965	Ube2l3	49.9715	3.11956	49.9715	7.00626	0.140205
ENSMUSG00000017843	Ppp2r5c	49.97	13.9993	49.97	31.4412	0.629202
ENSMUSG00000026150	Mff	49.9588	12.7425	49.9588	28.6185	0.572843
ENSMUSG00000024393	Prrc2a	49.9504	21.504	49.9504	48.2961	0.966881
ENSMUSG00000040562	Gstm2	49.9426	7.23525	49.9426	16.2497	0.325368
ENSMUSG00000020392	Cdkn2aipnl	49.9232	24.311	49.9232	54.6004	1.09369
ENSMUSG00000031299	Pdha1	49.8641	0.0421349	49.8641	0.0946313	0.00189778
ENSMUSG00000008604	Ubqln4	49.8547	5.565	49.8547	12.4985	0.250699
ENSMUSG00000033295	Ptprf	49.7719	12.4844	49.7719	28.0389	0.563348
ENSMUSG00000015776	Med22	49.7114	7.21536	49.7114	16.2051	0.325983
ENSMUSG00000036534	Slc38a7	49.6521	13.8704	49.6521	31.1517	0.6274
ENSMUSG00000020717	Pecam1	49.6222	24.1267	49.6222	54.1865	1.09198
ENSMUSG00000025937	Lactb2	49.5647	0	49.5647	0	0
ENSMUSG00000025236	Adpgk	49.5198	10.8036	49.5198	24.2639	0.489985
ENSMUSG00000020108	Ddit4	49.487	15.7304	49.487	35.3291	0.713907
ENSMUSG00000052752	Traf7	49.4809	35.7693	49.4809	80.3347	1.62355
ENSMUSG00000038619	Ensa	49.4756	1.69669	49.4756	3.81062	0.0770202
ENSMUSG00000083992	Gm11478	49.4211	21.6094	49.4211	48.5328	0.982027
ENSMUSG00000025495	Ptdss2	49.4149	0	49.4149	0	0
ENSMUSG00000042712	Wbp5	49.3768	4.07123	49.3768	9.14363	0.185181
ENSMUSG00000037149	Ddx1	49.3645	0	49.3645	0	0
ENSMUSG00000040026	Saa3	49.3431	0	49.3431	0	0
ENSMUSG00000033423	Eri3	49.3056	0	49.3056	0	0
ENSMUSG00000037089	Slc35b2	49.2609	4.32636	49.2609	9.71663	0.197248
ENSMUSG00000029621	Arpc1a	49.2568	0.478897	49.2568	1.07556	0.0218358
ENSMUSG00000022453	Naga	49.2311	2.26697	49.2311	5.09142	0.103419
ENSMUSG00000015341	Golga7	49.2143	0	49.2143	0	0
ENSMUSG00000053560	Ier2	49.1856	22.8667	49.1856	51.3566	1.04414
ENSMUSG00000003531	Dgcr6	49.1526	0	49.1526	0	0
ENSMUSG00000015889	Lta4h	49.1328	0	49.1328	0	0
ENSMUSG00000017264	Exosc10	49.1109	6.74488	49.1109	15.1484	0.308453
ENSMUSG00000090258	Churc1	49.104	0	49.104	0	0
ENSMUSG00000042099	Kank3	49.1017	14.2202	49.1017	31.9373	0.650432
ENSMUSG00000042558	Adprhl2	49.0776	0	49.0776	0	0
ENSMUSG00000024454	Hdac3	49.0532	0	49.0532	0	0
ENSMUSG00000037103	Dcaf15	49.0497	5.48811	49.0497	12.3258	0.251292
ENSMUSG00000022471	Xrcc6	49.0442	31.1269	49.0442	69.9083	1.42541
ENSMUSG00000020737	Hn1	49.0137	0.586218	49.0137	1.31659	0.0268618
ENSMUSG00000024571	Gm16286	49.0115	19.9498	49.0115	44.8055	0.914184
ENSMUSG00000024150	Mcfd2	48.9442	0	48.9442	0	0
ENSMUSG00000038644	Pold1	48.9256	14.3853	48.9256	32.3081	0.660352
ENSMUSG00000039886	Tmem120a	48.9032	18.6454	48.9032	41.8759	0.856303
ENSMUSG00000017721	Pigt	48.8888	18.5743	48.8888	41.7163	0.853289
ENSMUSG00000031168	Ebp	48.8854	0	48.8854	0	0
ENSMUSG00000047721	Bola2	48.8523	5.18152	48.8523	11.6372	0.238213
ENSMUSG00000041736	Tspo	48.8504	0	48.8504	0	0
ENSMUSG00000067702	Tuba3a	48.8318	3.67477	48.8318	8.25321	0.169013
ENSMUSG00000006301	Tmbim1	48.7981	7.56701	48.7981	16.9948	0.348269
ENSMUSG00000070708	Gtsf1l	48.7942	0	48.7942	0	0
ENSMUSG00000039678	Tbc1d13	48.7758	4.59721	48.7758	10.3249	0.211681
ENSMUSG00000022370	Mrpl13	48.7318	12.1615	48.7318	27.3137	0.56049
ENSMUSG00000014551	Mrps25	48.7294	0	48.7294	0	0
ENSMUSG00000005312	Ubqln1	48.7238	0	48.7238	0	0
ENSMUSG00000037966	Ninj1	48.7029	0	48.7029	0	0
ENSMUSG00000022394	L3mbtl2	48.6781	20.5381	48.6781	46.1268	0.947588
ENSMUSG00000028763	Hspg2	48.6512	28.3531	48.6512	63.6786	1.30888
ENSMUSG00000079003	Samd1	48.6344	4.74515	48.6344	10.6572	0.219129
ENSMUSG00000026202	Tuba4a	48.6225	3.31748	48.6225	7.45077	0.153237
ENSMUSG00000018565	Rai12	48.6085	0	48.6085	0	0
ENSMUSG00000027602	Map1lc3a	48.6018	11.5981	48.6018	26.0483	0.535954
ENSMUSG00000041632	Mrps27	48.6014	0	48.6014	0	0
ENSMUSG00000002825	Qtrt1	48.5817	7.39522	48.5817	16.609	0.341878
ENSMUSG00000047613	A430005L14Rik	48.5702	0	48.5702	0	0
ENSMUSG00000028591	Pramef12	48.5145	35.3624	48.5145	79.4209	1.63705
ENSMUSG00000038880	Mrps34	48.4876	12.014	48.4876	26.9824	0.55648
ENSMUSG00000014349	Ube2z	48.4586	1.78559	48.4586	4.01028	0.0827568
ENSMUSG00000026179	Pnkd	48.4168	0.255662	48.4168	0.574195	0.0118594
ENSMUSG00000040667	Nup88	48.3196	20.6803	48.3196	46.4462	0.961228
ENSMUSG00000032602	Slc25a20	48.314	0.432551	48.314	0.971472	0.0201075
ENSMUSG00000045237	1110012L19Rik	48.2929	0	48.2929	0	0
ENSMUSG00000001418	0610031J06Rik	48.226	0	48.226	0	0
ENSMUSG00000029032	Arhgef16	2.67302	31.1429	2.67302	69.9442	26.1668
ENSMUSG00000029036	Atad3a	48.1818	19.0487	48.1818	42.7817	0.887923
ENSMUSG00000031827	Cotl1	48.1624	0	48.1624	0	0
ENSMUSG00000003464	Pex19	48.095	4.77916	48.095	10.7336	0.223175
ENSMUSG00000042737	Dpm3	48.0919	0	48.0919	0	0
ENSMUSG00000020895	Tmem107	48.0776	0	48.0776	0	0
ENSMUSG00000029763	Exoc4	48.0535	8.82893	48.0535	19.829	0.412644
ENSMUSG00000010830	Kdelr3	48.0437	3.96876	48.0437	8.91349	0.185529
ENSMUSG00000037772	Mrpl23	48.0402	26.5352	48.0402	59.5958	1.24054
ENSMUSG00000032078	Zfp259	48.0232	31.4188	48.0232	70.5639	1.46937
ENSMUSG00000034274	Thoc5	48.0201	0	48.0201	0	0
ENSMUSG00000025917	Cops5	47.9873	10.9884	47.9873	24.679	0.514282
ENSMUSG00000035150	Eif2s3x	47.9714	0	47.9714	0	0
ENSMUSG00000039660	D2Wsu81e	47.9413	16.5937	47.9413	37.268	0.777368
ENSMUSG00000024414	Mrpl27	47.9079	0	47.9079	0	0
ENSMUSG00000026895	Ndufa8	47.8937	0	47.8937	0	0
ENSMUSG00000054612	Mgmt	47.8864	10.2445	47.8864	23.0083	0.480476
ENSMUSG00000060288	Ppih	47.8817	0.33148	47.8817	0.744475	0.0155482
ENSMUSG00000037152	Ndufc1	47.8758	0	47.8758	0	0
ENSMUSG00000018669	Cdk5rap3	47.8594	19.8839	47.8594	44.6575	0.933098
ENSMUSG00000028179	Cth	47.8341	0	47.8341	0	0
ENSMUSG00000039737	Prkrip1	47.7964	0	47.7964	0	0
ENSMUSG00000030795	Fus	47.7537	15.3861	47.7537	34.5558	0.723627
ENSMUSG00000058301	Upf1	47.739	12.8838	47.739	28.9359	0.606127
ENSMUSG00000004945	5730437N04Rik	47.7363	32.5564	47.7363	73.1188	1.53172
ENSMUSG00000046722	Cdc42se1	47.7227	0	47.7227	0	0
ENSMUSG00000034088	Hdlbp	47.706	2.72743	47.706	6.12557	0.128403
ENSMUSG00000020257	Wdr82	47.64	7.75198	47.64	17.4103	0.365455
ENSMUSG00000022680	Pdxdc1	47.6309	13.6944	47.6309	30.7564	0.645724
ENSMUSG00000041359	Tcl1	47.5938	0	47.5938	0	0
ENSMUSG00000041168	Lonp1	47.5792	7.05782	47.5792	15.8513	0.333155
ENSMUSG00000036992	Nxt1	47.5272	0	47.5272	0	0
ENSMUSG00000023932	Cdc5l	47.5135	1.94971	47.5135	4.37888	0.0921607
ENSMUSG00000031903	Pla2g15	47.4998	34.2405	47.4998	76.9012	1.61898
ENSMUSG00000032330	Cox7a2	47.4094	20.4223	47.4094	45.8667	0.96746
ENSMUSG00000032193	Ldlr	47.3977	17.2773	47.3977	38.8033	0.818675
ENSMUSG00000015759	Cnih	47.3873	0	47.3873	0	0
ENSMUSG00000028820	Sfpq	47.3538	0	47.3538	0	0
ENSMUSG00000022111	Uchl3	47.3527	0	47.3527	0	0
ENSMUSG00000020882	Cacnb1	3.81735	42.8781	3.81735	96.3005	25.2271
ENSMUSG00000030663	1110004F10Rik	47.3252	8.65033	47.3252	19.4279	0.410519
ENSMUSG00000021665	Hexb	47.261	0.525025	47.261	1.17916	0.02495
ENSMUSG00000036748	Cuedc2	47.1274	21.806	47.1274	48.9744	1.03919
ENSMUSG00000082209	Eif4a-ps4	47.1021	6.79047	47.1021	15.2508	0.323782
ENSMUSG00000025265	Fgd1	47.0659	5.70922	47.0659	12.8224	0.272435
ENSMUSG00000030602	Pak4	47.0539	4.94558	47.0539	11.1073	0.236056
ENSMUSG00000032803	Cdv3	47.0445	0	47.0445	0	0
ENSMUSG00000012483	Rpa3	46.9202	0	46.9202	0	0
ENSMUSG00000089847	Fxc1	46.893	77.3981	46.893	173.829	3.70694
ENSMUSG00000023286	Ube2j2	46.8829	0	46.8829	0	0
ENSMUSG00000078765	U2af1l4	46.8335	7.25314	46.8335	16.2899	0.347826
ENSMUSG00000036078	Sigmar1	46.7723	13.7661	46.7723	30.9175	0.661021
ENSMUSG00000023089	Ndufa5	46.741	0	46.741	0	0
ENSMUSG00000053929	Cyhr1	46.7332	3.74656	46.7332	8.41445	0.180053
ENSMUSG00000026279	Thap4	46.7047	3.47134	46.7047	7.79633	0.166928
ENSMUSG00000041712	Ubr7	46.6881	10.4485	46.6881	23.4664	0.502621
ENSMUSG00000069188	Gm13192	46.6862	0	46.6862	0	0
ENSMUSG00000026820	Ptges2	46.6728	23.5426	46.6728	52.8746	1.13288
ENSMUSG00000040725	Hnrnpul1	46.6694	4.68249	46.6694	10.5165	0.22534
ENSMUSG00000019579	D17Wsu104e	46.6564	8.6229	46.6564	19.3663	0.415083
ENSMUSG00000058013	42989	46.6489	9.54831	46.6489	21.4447	0.459704
ENSMUSG00000026473	Glul	46.6336	0	46.6336	0	0
ENSMUSG00000003421	Nosip	46.6002	36.2485	46.6002	81.411	1.74701
ENSMUSG00000055436	Srsf11	46.5863	51.1052	46.5863	114.778	2.46377
ENSMUSG00000020415	Pttg1	46.5773	0	46.5773	0	0
ENSMUSG00000074227	Spint2	46.5635	10.7825	46.5635	24.2166	0.520076
ENSMUSG00000030595	Nfkbib	46.5576	0.894144	46.5576	2.00817	0.043133
ENSMUSG00000029394	Cdk2ap1	46.5452	0	46.5452	0	0
ENSMUSG00000029106	Add1	46.5423	8.95831	46.5423	20.1196	0.432286
ENSMUSG00000043284	Tmem11	46.447	0	46.447	0	0
ENSMUSG00000029145	Eif2b4	46.4373	10.4388	46.4373	23.4446	0.504867
ENSMUSG00000021282	Eif5	46.4025	0	46.4025	0	0
ENSMUSG00000022218	Tgm1	46.3572	14.906	46.3572	33.4776	0.722166
ENSMUSG00000038683	Pak1ip1	46.3419	0.228793	46.3419	0.513849	0.0110882
ENSMUSG00000051811	Cox6b2	46.303	0	46.303	0	0
ENSMUSG00000060147	Serpinb6a	46.2854	39.6732	46.2854	89.1026	1.92507
ENSMUSG00000062461	Gm5453	4.81022	53.0589	4.81022	119.166	24.7734
ENSMUSG00000018659	Pnpo	46.2768	0.761827	46.2768	1.711	0.0369731
ENSMUSG00000024158	Hagh	46.2044	0.0559144	46.2044	0.125579	0.0027179
ENSMUSG00000030846	Tial1	46.203	0	46.203	0	0
ENSMUSG00000086454	4930500J02Rik	46.1203	0.223663	46.1203	0.502328	0.0108917
ENSMUSG00000026483	Fam129a	46.0793	4.01763	46.0793	9.02325	0.19582
ENSMUSG00000022557	Bop1	46.0333	8.70389	46.0333	19.5482	0.424653
ENSMUSG00000058392	Rrp1b	46.0326	15.1019	46.0326	33.9176	0.736816
ENSMUSG00000004099	Dnmt1	46.029	2.53933	46.029	5.70311	0.123903
ENSMUSG00000053801	Grwd1	45.9853	4.02667	45.9853	9.04355	0.196662
ENSMUSG00000074247	Dda1	45.897	62.9969	45.897	141.486	3.08268
ENSMUSG00000024271	Elp2	45.8863	1.5764	45.8863	3.54046	0.0771572
ENSMUSG00000025035	Arl3	45.8782	0	45.8782	0	0
ENSMUSG00000056999	Ide	45.8298	0	45.8298	0	0
ENSMUSG00000041879	Ipo9	45.7979	6.37509	45.7979	14.3179	0.312632
ENSMUSG00000017858	Ift52	45.7514	0	45.7514	0	0
ENSMUSG00000023051	Tarbp2	45.7472	23.029	45.7472	51.7211	1.13059
ENSMUSG00000059409	Ppp2r5d	45.7092	17.7075	45.7092	39.7695	0.870055
ENSMUSG00000026223	Itm2c	45.6707	8.70373	45.6707	19.5478	0.428017
ENSMUSG00000014771	Pdcd2	45.6561	57.5907	45.6561	129.344	2.833
ENSMUSG00000055239	Kcmf1	45.6219	7.88721	45.6219	17.714	0.388278
ENSMUSG00000032397	Tipin	45.6108	0	45.6108	0	0
ENSMUSG00000032366	Tpm1	45.5737	0	45.5737	0	0
ENSMUSG00000024875	Yif1a	45.5735	0	45.5735	0	0
ENSMUSG00000022503	Nubp1	45.5195	7.07263	45.5195	15.8845	0.348961
ENSMUSG00000032388	Spg21	45.5125	1.91306	45.5125	4.29657	0.0944041
ENSMUSG00000038508	Gdf15	45.4999	32.6859	45.4999	73.4097	1.6134
ENSMUSG00000054091	1810037I17Rik	45.3966	15.4235	45.3966	34.6398	0.763049
ENSMUSG00000036398	Ppp1r11	45.3634	0	45.3634	0	0
ENSMUSG00000014959	Gorasp2	45.3524	26.881	45.3524	60.3724	1.33118
ENSMUSG00000001313	Rnd2	45.3342	0	45.3342	0	0
ENSMUSG00000091955	Gm3788	45.2863	0	45.2863	0	0
ENSMUSG00000022673	Mcm4	45.2707	11.8886	45.2707	26.7008	0.589802
ENSMUSG00000083440	Rpl7a-ps12	45.2453	25.0034	45.2453	56.1555	1.24113
ENSMUSG00000013465	Cobra1	45.2441	65.9476	45.2441	148.113	3.27363
ENSMUSG00000061130	Ppm1b	45.2294	9.5236	45.2294	21.3892	0.472904
ENSMUSG00000037361	0610009D07Rik	45.1936	0	45.1936	0	0
ENSMUSG00000024442	0610009O20Rik	45.1791	0	45.1791	0	0
ENSMUSG00000078440	Dohh	45.0994	11.0599	45.0994	24.8396	0.550774
ENSMUSG00000025982	Sf3b1	45.0883	5.53004	45.0883	12.42	0.275459
ENSMUSG00000020484	Xbp1	45.0764	11.0457	45.0764	24.8077	0.550347
ENSMUSG00000062397	Zfp706	45.0676	0.321631	45.0676	0.722355	0.0160283
ENSMUSG00000023277	Twf2	45.0054	2.95401	45.0054	6.63445	0.147415
ENSMUSG00000002981	Clptm1	44.9938	1.03485	44.9938	2.32418	0.0516556
ENSMUSG00000055044	Pdlim1	44.9762	1.05487	44.9762	2.36915	0.0526756
ENSMUSG00000040688	Tbl3	44.9656	1.17984	44.9656	2.64982	0.0589299
ENSMUSG00000032279	Idh3a	44.9411	2.16534	44.9411	4.86317	0.108212
ENSMUSG00000030825	Hsd17b14	44.924	1.23928	44.924	2.78332	0.0619561
ENSMUSG00000030304	Ergic2	44.9219	0	44.9219	0	0
ENSMUSG00000032449	Slc25a36	44.8171	10.4583	44.8171	23.4884	0.524095
ENSMUSG00000020923	Ubtf	44.7955	54.9091	44.7955	123.321	2.75298
ENSMUSG00000066705	Fxyd6	44.7889	0	44.7889	0	0
ENSMUSG00000015733	Capza2	44.7231	0	44.7231	0	0
ENSMUSG00000082062	Ftl2	3.60705	39.3032	3.60705	88.2716	24.472
ENSMUSG00000031729	2400003C14Rik	44.6778	2.58837	44.6778	5.81325	0.130115
ENSMUSG00000039952	Dag1	44.6713	6.76966	44.6713	15.2041	0.340354
ENSMUSG00000035632	Cnot3	44.6556	11.6557	44.6556	26.1777	0.586213
ENSMUSG00000008373	Prpf31	44.6539	0.42842	44.6539	0.962194	0.0215478
ENSMUSG00000002307	Daxx	44.6194	0	44.6194	0	0
ENSMUSG00000029686	Cul1	44.5775	12.4204	44.5775	27.8951	0.625767
ENSMUSG00000019558	Slc6a8	44.5617	25.2571	44.5617	56.7253	1.27296
ENSMUSG00000021806	Nid2	44.5543	15.6117	44.5543	35.0625	0.786962
ENSMUSG00000004996	Mri1	44.5362	39.736	44.5362	89.2436	2.00384
ENSMUSG00000060216	Arrb2	44.5081	0	44.5081	0	0
ENSMUSG00000035772	Mrps2	44.5048	4.35886	44.5048	9.78962	0.219968
ENSMUSG00000003435	Supt5h	44.4815	5.53784	44.4815	12.4375	0.279611
ENSMUSG00000028609	Magoh	44.4477	0	44.4477	0	0
ENSMUSG00000023272	Creld2	44.3982	0	44.3982	0	0
ENSMUSG00000074797	Itpa	44.3966	25.2839	44.3966	56.7854	1.27905
ENSMUSG00000047878	A4galt	44.3862	10.4877	44.3862	23.5545	0.530671
ENSMUSG00000029610	Aimp2	44.3646	2.53048	44.3646	5.68324	0.128103
ENSMUSG00000027828	Ssr3	44.3385	14.3011	44.3385	32.119	0.724405
ENSMUSG00000028960	Ube4b	44.334	2.60014	44.334	5.83969	0.13172
ENSMUSG00000020326	Ccng1	44.3106	0.819672	44.3106	1.84091	0.0415456
ENSMUSG00000075043	Tmem223	44.2868	22.5264	44.2868	50.5923	1.14238
ENSMUSG00000036315	Znrd1	44.2275	0	44.2275	0	0
ENSMUSG00000039680	Mrps6	44.2044	18.4761	44.2044	41.4957	0.938724
ENSMUSG00000024583	Txnl1	44.1985	1.7326	44.1985	3.89127	0.0880408
ENSMUSG00000034120	Srsf2	44.1956	48.1577	44.1956	108.158	2.44726
ENSMUSG00000025140	Pycr1	44.1837	1.64764	44.1837	3.70046	0.0837516
ENSMUSG00000033596	Rfwd3	44.1758	5.74819	44.1758	12.9099	0.29224
ENSMUSG00000053175	Bcl3	44.1567	28.0149	44.1567	62.919	1.4249
ENSMUSG00000020097	Sgpl1	44.1055	29.0337	44.1055	65.2072	1.47844
ENSMUSG00000031149	Praf2	44.0862	0	44.0862	0	0
ENSMUSG00000014859	E2f4	44.0836	10.6777	44.0836	23.9812	0.543993
ENSMUSG00000056666	Retsat	44.0448	2.17219	44.0448	4.87855	0.110763
ENSMUSG00000005148	Klf5	44.0182	6.30695	44.0182	14.1649	0.321796
ENSMUSG00000074365	Crxos1	44.0121	53.2767	44.0121	119.655	2.71868
ENSMUSG00000020444	Guk1	43.9882	0	43.9882	0	0
ENSMUSG00000000787	Ddx3x	43.952	9.21727	43.952	20.7012	0.470995
ENSMUSG00000071533	Pcnp	43.9414	0	43.9414	0	0
ENSMUSG00000000134	Tcfe3	43.9117	0.55376	43.9117	1.2437	0.0283227
ENSMUSG00000038416	Cdc16	43.882	13.7699	43.882	30.926	0.704754
ENSMUSG00000043439	E130012A19Rik	43.7985	2.24688	43.7985	5.0463	0.115216
ENSMUSG00000029725	2010007H12Rik	43.7891	0.922917	43.7891	2.07279	0.0473358
ENSMUSG00000024425	Ndfip1	43.7321	0	43.7321	0	0
ENSMUSG00000035199	Arl6ip5	43.6502	0	43.6502	0	0
ENSMUSG00000016619	Nup50	43.6388	4.82228	43.6388	10.8304	0.248183
ENSMUSG00000029169	Dhx15	43.6185	0.325941	43.6185	0.732035	0.0167827
ENSMUSG00000057177	Gsk3a	43.6058	3.32992	43.6058	7.47871	0.171507
ENSMUSG00000038542	Pcid2	43.5428	25.8594	43.5428	58.078	1.33381
ENSMUSG00000038812	Trmt112	43.54	27.5415	43.54	61.8558	1.42067
ENSMUSG00000042520	Ubap2l	43.531	2.26164	43.531	5.07945	0.116686
ENSMUSG00000005882	Uqcc	43.5027	0	43.5027	0	0
ENSMUSG00000014294	Ndufa2	43.4829	24.4848	43.4829	54.9907	1.26465
ENSMUSG00000062691	1110001A16Rik	43.4715	0	43.4715	0	0
ENSMUSG00000044502	Bod1	43.4711	5.88029	43.4711	13.2066	0.303802
ENSMUSG00000005103	Wdr1	43.4618	2.22647	43.4618	5.00046	0.115054
ENSMUSG00000030677	Kif22	43.3988	3.85222	43.3988	8.65175	0.199355
ENSMUSG00000020592	Sdc1	43.3966	0.322979	43.3966	0.725383	0.0167152
ENSMUSG00000068101	Cenpm	43.3921	3.0516	43.3921	6.85363	0.157946
ENSMUSG00000041278	Ttc1	43.369	0	43.369	0	0
ENSMUSG00000042770	Hebp1	43.3334	0	43.3334	0	0
ENSMUSG00000030741	Spns1	43.2946	6.45549	43.2946	14.4985	0.334879
ENSMUSG00000026767	Fam188a	6.41757	68.7781	6.41757	154.47	24.0698
ENSMUSG00000052459	Atp6v1a	43.1746	26.5482	43.1746	59.625	1.38102
ENSMUSG00000053094	0610007L01Rik	43.1203	0.199159	43.1203	0.447294	0.0103732
ENSMUSG00000019961	Tmpo	43.0954	14.6255	43.0954	32.8476	0.762207
ENSMUSG00000023452	Pisd	43.0901	44.5351	43.0901	100.022	2.32123
ENSMUSG00000039768	Dnajc11	43.0825	2.59759	43.0825	5.83396	0.135414
ENSMUSG00000025724	Sec11a	43.0816	0	43.0816	0	0
ENSMUSG00000048668	5930416I19Rik	43.0646	4.89373	43.0646	10.9909	0.255219
ENSMUSG00000002043	Trappc6a	43.0608	0	43.0608	0	0
ENSMUSG00000026869	Psmd5	43.0162	0	43.0162	0	0
ENSMUSG00000061838	Suclg2	42.9842	0	42.9842	0	0
ENSMUSG00000003032	Klf4	42.9726	17.5365	42.9726	39.3855	0.916525
ENSMUSG00000033763	Mtss1l	5.78387	61.3671	5.78387	137.825	23.8292
ENSMUSG00000042492	Tbc1d10b	42.9474	12.853	42.9474	28.8667	0.672141
ENSMUSG00000020733	Slc9a3r1	42.9194	1.98194	42.9194	4.45127	0.103712
ENSMUSG00000026127	Imp4	42.859	21.741	42.859	48.8284	1.13928
ENSMUSG00000002550	Uck1	42.8578	0	42.8578	0	0
ENSMUSG00000022881	Rfc4	42.8067	0	42.8067	0	0
ENSMUSG00000021326	Trim27	42.7982	8.51692	42.7982	19.1283	0.446941
ENSMUSG00000060438	Rps10-ps1	12.2139	128.036	12.2139	287.558	23.5435
ENSMUSG00000030750	Nsmce1	42.7362	0	42.7362	0	0
ENSMUSG00000040472	Rabggta	42.7359	4.99542	42.7359	11.2193	0.262526
ENSMUSG00000033106	Slc7a6os	42.7053	7.24157	42.7053	16.2639	0.380841
ENSMUSG00000026123	Plekhb2	42.6719	0	42.6719	0	0
ENSMUSG00000028199	Cryz	42.655	8.72784	42.655	19.602	0.459547
ENSMUSG00000030609	Aen	42.6069	73.489	42.6069	165.05	3.87378
ENSMUSG00000066902	Gm10186	42.5126	3.27658	42.5126	7.35891	0.1731
ENSMUSG00000078695	Cisd3	42.4908	0	42.4908	0	0
ENSMUSG00000031207	Msn	42.4283	0	42.4283	0	0
ENSMUSG00000024900	Cpt1a	42.3982	1.48749	42.3982	3.34077	0.0787952
ENSMUSG00000002372	Ranbp3	42.3811	6.57173	42.3811	14.7595	0.348257
ENSMUSG00000060679	Mrps9	42.3478	0.161411	42.3478	0.362515	0.00856042
ENSMUSG00000025417	Pip4k2c	42.3328	1.28342	42.3328	2.88245	0.0680902
ENSMUSG00000033751	Gadd45gip1	42.3018	7.71987	42.3018	17.3382	0.409868
ENSMUSG00000024997	Prdx3	42.2953	0	42.2953	0	0
ENSMUSG00000045160	Bola3	42.2897	6.03842	42.2897	13.5618	0.320687
ENSMUSG00000005069	Pex5	42.2872	2.31902	42.2872	5.20832	0.123165
ENSMUSG00000057963	Itpk1	42.2092	6.91311	42.2092	15.5262	0.36784
ENSMUSG00000024785	Rcl1	42.1677	4.27064	42.1677	9.59149	0.227461
ENSMUSG00000026926	Pmpca	42.1652	10.2678	42.1652	23.0606	0.54691
ENSMUSG00000001175	Calm1	42.1429	7.98119	42.1429	17.9251	0.42534
ENSMUSG00000029911	Ssbp1	42.1408	0	42.1408	0	0
ENSMUSG00000063800	Prpf38a	42.1259	0	42.1259	0	0
ENSMUSG00000020743	Mif4gd	42.096	14.3984	42.096	32.3376	0.768186
ENSMUSG00000026021	Sumo1	42.0568	15.5802	42.0568	34.9918	0.832012
ENSMUSG00000028893	Sesn2	42.0222	5.38855	42.0222	12.1022	0.287996
ENSMUSG00000001417	Rhbg	2.20879	22.8934	2.20879	51.4166	23.2782
ENSMUSG00000018572	Phf23	41.9549	0	41.9549	0	0
ENSMUSG00000030986	Dhx32	41.9074	8.10872	41.9074	18.2115	0.434565
ENSMUSG00000029003	Mad2l2	41.8308	11.3198	41.8308	25.4233	0.607765
ENSMUSG00000022553	Maf1	41.815	11.3494	41.815	25.4898	0.609584
ENSMUSG00000028693	Nasp	41.775	0	41.775	0	0
ENSMUSG00000021039	Snw1	41.7654	1.67938	41.7654	3.77174	0.0903078
ENSMUSG00000030056	Isy1	41.7536	9.17983	41.7536	20.6171	0.49378
ENSMUSG00000028423	Nfx1	41.7534	12.9009	41.7534	28.9743	0.693939
ENSMUSG00000040013	Fkbp6	41.7359	0.680976	41.7359	1.52941	0.036645
ENSMUSG00000057375	Yipf1	41.7164	0	41.7164	0	0
ENSMUSG00000026849	Tor1a	41.7042	0	41.7042	0	0
ENSMUSG00000025358	Cdk2	41.5922	18.6918	41.5922	41.9802	1.00933
ENSMUSG00000000561	Wdr77	41.5214	15.7379	41.5214	35.346	0.851271
ENSMUSG00000004393	Ddx56	41.5083	5.06068	41.5083	11.3658	0.273821
ENSMUSG00000005447	Pafah1b3	41.4881	0	41.4881	0	0
ENSMUSG00000038000	Acd	41.4157	7.86466	41.4157	17.6633	0.426489
ENSMUSG00000022160	Mettl3	17.5357	180.141	17.5357	404.581	23.0718
ENSMUSG00000039395	Mreg	41.3034	1.48524	41.3034	3.33572	0.0807614
ENSMUSG00000035863	Palm	41.2588	10.5725	41.2588	23.7449	0.575512
ENSMUSG00000028405	Aco1	41.1877	20.6722	41.1877	46.428	1.12723
ENSMUSG00000019818	Cd164	41.1594	13.4471	41.1594	30.201	0.733758
ENSMUSG00000022033	Pbk	41.1568	0	41.1568	0	0
ENSMUSG00000030970	Ctbp2	41.1373	0	41.1373	0	0
ENSMUSG00000079033	Mef2b	41.0922	1.10054	41.0922	2.47172	0.0601505
ENSMUSG00000002833	Hdgfrp2	41.0542	0	41.0542	0	0
ENSMUSG00000010936	Vac14	41.0077	11.8037	41.0077	26.5101	0.646466
ENSMUSG00000033917	Gde1	40.9816	0	40.9816	0	0
ENSMUSG00000080875	Gm7332	40.9737	0	40.9737	0	0
ENSMUSG00000025178	Pi4k2a	40.9396	3.03911	40.9396	6.82558	0.166723
ENSMUSG00000029436	Mmp17	40.9283	3.92089	40.9283	8.80598	0.215156
ENSMUSG00000028959	Fastk	40.9253	0	40.9253	0	0
ENSMUSG00000025511	Tspan4	40.8843	24.4041	40.8843	54.8095	1.3406
ENSMUSG00000035754	Wdr18	40.8779	39.2478	40.8779	88.1471	2.15635
ENSMUSG00000041654	Slc39a11	40.8653	3.03801	40.8653	6.82311	0.166966
ENSMUSG00000037570	Mcrs1	40.8608	9.01403	40.8608	20.2447	0.495456
ENSMUSG00000081824	BC002163	40.8343	7.04659	40.8343	15.826	0.387567
ENSMUSG00000022464	Slc38a4	40.8271	1.20106	40.8271	2.69748	0.0660707
ENSMUSG00000024121	Atp6v0c	40.8106	15.8427	40.8106	35.5813	0.871865
ENSMUSG00000061684	Rpl21-ps8	2.94164	29.4505	2.94164	66.1433	22.4852
ENSMUSG00000020091	Eif4ebp2	40.7335	1.12632	40.7335	2.52962	0.0621016
ENSMUSG00000021917	Spcs1	40.7106	2.58623	40.7106	5.80845	0.142677
ENSMUSG00000028672	Hmgcl	40.6424	8.66271	40.6424	19.4557	0.478704
ENSMUSG00000024360	Etf1	40.6321	9.11511	40.6321	20.4717	0.503832
ENSMUSG00000020400	Tnip1	40.6079	26.2027	40.6079	58.849	1.4492
ENSMUSG00000020171	Yeats4	40.5907	4.53815	40.5907	10.1923	0.251099
ENSMUSG00000038005	2700029M09Rik	40.5716	0	40.5716	0	0
ENSMUSG00000031158	Timm17b	40.5625	59.5992	40.5625	133.855	3.29996
ENSMUSG00000027715	Ccna2	40.5567	1.06956	40.5567	2.40214	0.0592291
ENSMUSG00000064145	Arih2	40.5191	3.81651	40.5191	8.57155	0.211543
ENSMUSG00000034211	Mrps17	40.5188	10.515	40.5188	23.6158	0.582835
ENSMUSG00000002948	Map2k7	40.5098	26.9658	40.5098	60.5628	1.49502
ENSMUSG00000037465	Klf10	40.4958	13.0559	40.4958	29.3224	0.724085
ENSMUSG00000028049	Scamp3	40.4696	15.7398	40.4696	35.3502	0.873501
ENSMUSG00000017176	Nt5c3l	40.462	1.20347	40.462	2.70289	0.0668007
ENSMUSG00000028882	Ppp1r8	40.441	4.58632	40.441	10.3005	0.254704
ENSMUSG00000018707	Dync1h1	40.3917	14.2177	40.3917	31.9317	0.790552
ENSMUSG00000070003	Ssbp4	40.3894	0.508235	40.3894	1.14145	0.0282612
ENSMUSG00000006715	Gmnn	40.3747	0	40.3747	0	0
ENSMUSG00000001473	Tubb6	40.2513	7.4783	40.2513	16.7956	0.417269
ENSMUSG00000004880	Lbr	40.2261	9.49111	40.2261	21.3162	0.52991
ENSMUSG00000020290	Xpo1	40.1929	4.59723	40.1929	10.325	0.256886
ENSMUSG00000034022	Cpsf1	40.1763	9.89044	40.1763	22.2131	0.55289
ENSMUSG00000092607	Scnm1	40.1262	0	40.1262	0	0
ENSMUSG00000052712	BC004004	40.0982	11.7457	40.0982	26.3798	0.65788
ENSMUSG00000027510	Rbm38	40.0721	0.327701	40.0721	0.735988	0.0183666
ENSMUSG00000030316	1500001M20Rik	40.0637	25.131	40.0637	56.442	1.40881
[truncated: 12,133 more rows]

## Sheet: Trim71 binding RNA
Shown are 495 genes bound by Trim71 with a cutoff at input FPKM>2 and fold enrichment>3.
Ensemble_ID	Gene_ID	Input	Trim71_RIP	Input_Normalized	Trim71_RIP_Normalized	Enrichment_Fold
ENSMUSG00000000325	Arvcf	25.7349	42.3207	25.7349	95.0486	3.69337
ENSMUSG00000000339	Rtcd1	17.8073	62.4403	17.8073	140.235	7.87517
ENSMUSG00000000538	Tom1l2	3.10092	4.53308	3.10092	10.1809	3.28319
ENSMUSG00000001034	Mapk7	11.7358	42.0716	11.7358	94.4892	8.05136
ENSMUSG00000001089	Luzp1	5.43429	27.2667	5.43429	61.2386	11.2689
ENSMUSG00000001138	Cnnm3	3.92834	10.578	3.92834	23.7573	6.04766
ENSMUSG00000001151	Pcnt	2.57068	4.01401	2.57068	9.01512	3.5069
ENSMUSG00000001417	Rhbg	2.20879	22.8934	2.20879	51.4166	23.2782
ENSMUSG00000001436	Slc19a1	15.6617	67.1098	15.6617	150.723	9.62365
ENSMUSG00000001552	Jup	27.9517	48.7104	27.9517	109.399	3.91387
ENSMUSG00000001763	Tspan33	2.78567	3.84571	2.78567	8.63713	3.10056
ENSMUSG00000002083	Bbc3	21.8471	105.192	21.8471	236.252	10.8139
ENSMUSG00000002103	Acp2	2.83932	7.12525	2.83932	16.0027	5.6361
ENSMUSG00000002489	Tiam1	3.70492	6.76435	3.70492	15.1921	4.10053
ENSMUSG00000002500	Rpl3l	2.54076	6.54912	2.54076	14.7088	5.78912
ENSMUSG00000002635	Pdcd2l	32.8489	545.98	32.8489	1226.22	37.3292
ENSMUSG00000002679	Med6	5.72225	12.1389	5.72225	27.2629	4.76437
ENSMUSG00000002767	Mrpl2	117.078	197.25	117.078	443.006	3.78386
ENSMUSG00000002769	Gnmt	9.65531	80.7771	9.65531	181.418	18.7895
ENSMUSG00000002835	Chaf1a	14.0965	23.921	14.0965	53.7245	3.81119
ENSMUSG00000003099	Ppp5c	53.5083	103.409	53.5083	232.248	4.3404
ENSMUSG00000003233	Dvl3	2.58964	5.93941	2.58964	13.3394	5.15106
ENSMUSG00000003680	Taf6l	8.7912	19.1182	8.7912	42.9378	4.88418
ENSMUSG00000003810	Mast2	9.93708	25.9518	9.93708	58.2855	5.86545
ENSMUSG00000004043	Stat5a	3.50583	5.1727	3.50583	11.6174	3.31375
ENSMUSG00000004952	Rasa4	12.4472	50.2579	12.4472	112.875	9.06829
ENSMUSG00000005150	Wdr83	14.6706	52.5807	14.6706	118.092	8.04955
ENSMUSG00000005442	Cic	20.8604	32.9512	20.8604	74.0055	3.54766
ENSMUSG00000005672	Kit	28.3873	96.2539	28.3873	216.178	7.6153
ENSMUSG00000005907	Pex1	3.22239	5.38102	3.22239	12.0853	3.75042
ENSMUSG00000006191	Cdkal1	7.38262	52.9484	7.38262	118.918	16.1078
ENSMUSG00000006445	Epha2	22.7927	87.5966	22.7927	196.734	8.63146
ENSMUSG00000006641	Slc5a6	7.99967	29.5366	7.99967	66.3366	8.29242
ENSMUSG00000007476	Lrrc8a	9.10033	12.8966	9.10033	28.9646	3.18281
ENSMUSG00000007613	Tgfbr1	2.06094	2.8111	2.06094	6.31349	3.0634
ENSMUSG00000008489	Elavl2	2.57842	4.29987	2.57842	9.65713	3.74537
ENSMUSG00000008690	Ncaph2	80.5342	127.422	80.5342	286.179	3.55351
ENSMUSG00000008822	Acyp1	7.00258	26.4361	7.00258	59.3732	8.47876
ENSMUSG00000009566	Fpgs	22.8536	31.7216	22.8536	71.244	3.11741
ENSMUSG00000009647	Ccdc109a	9.74911	23.6931	9.74911	53.2126	5.45821
ENSMUSG00000010751	Tnfrsf22	2.96033	15.9603	2.96033	35.8454	12.1086
ENSMUSG00000011884	Gltp	58.5634	114.786	58.5634	257.799	4.40206
ENSMUSG00000012117	Dhdds	10.6566	21.3098	10.6566	47.86	4.49111
ENSMUSG00000012535	Tnpo3	36.6512	52.7638	36.6512	118.503	3.23326
ENSMUSG00000013465	Cobra1	45.2441	65.9476	45.2441	148.113	3.27363
ENSMUSG00000013629	Cad	114.763	158.335	114.763	355.607	3.09862
ENSMUSG00000014039	Prdm15	2.60155	3.79053	2.60155	8.5132	3.27236
ENSMUSG00000014498	Ankrd52	2.17991	15.4894	2.17991	34.7878	15.9584
ENSMUSG00000014773	Dll1	3.19263	6.87743	3.19263	15.4461	4.83805
ENSMUSG00000015092	Edf1	189.878	267.276	189.878	600.279	3.16139
ENSMUSG00000015647	Lama5	26.0003	37.9403	26.0003	85.2106	3.27729
ENSMUSG00000015766	Eps8	4.96417	38.0531	4.96417	85.464	17.2162
ENSMUSG00000016028	Celsr1	5.53172	7.46437	5.53172	16.7643	3.03058
ENSMUSG00000017485	Top2b	6.15636	17.1643	6.15636	38.5495	6.26174
ENSMUSG00000018160	Med1	12.7494	19.0419	12.7494	42.7665	3.35439
ENSMUSG00000018398	Sept8	7.56672	25.0591	7.56672	56.2806	7.43791
ENSMUSG00000018427	Ypel2	3.0337	10.922	3.0337	24.5299	8.08579
ENSMUSG00000018474	Chd3	2.89449	5.53193	2.89449	12.4242	4.29237
ENSMUSG00000019564	Arid3a	4.96522	7.35945	4.96522	16.5287	3.32889
ENSMUSG00000019734	Tmc4	4.39793	14.8797	4.39793	33.4185	7.59869
ENSMUSG00000019763	Rmnd1	11.547	18.1362	11.547	40.7323	3.52752
ENSMUSG00000019868	Vta1	15.8551	85.22	15.8551	191.397	12.0716
ENSMUSG00000019877	Serinc1	6.45497	39.8634	6.45497	89.5297	13.8699
ENSMUSG00000020018	Snrpf	20.8218	101.869	20.8218	228.789	10.988
ENSMUSG00000020069	Hnrnph3	4.62546	6.70155	4.62546	15.0511	3.25397
ENSMUSG00000020079	Supv3l1	33.3027	74.5331	33.3027	167.395	5.02647
ENSMUSG00000020133	2310011J03Rik	9.84558	17.9854	9.84558	40.3936	4.10272
ENSMUSG00000020184	Mdm2	23.4441	31.8094	23.4441	71.4411	3.0473
ENSMUSG00000020321	Mdh1	66.2321	117.268	66.2321	263.374	3.97653
ENSMUSG00000020448	Rnf185	12.368	16.6085	12.368	37.3012	3.01595
ENSMUSG00000020459	Mtif2	11.9309	16.2073	11.9309	36.4002	3.05092
ENSMUSG00000020527	Myo19	4.29084	7.74104	4.29084	17.3857	4.05182
ENSMUSG00000020538	Srebf1	37.4294	52.2332	37.4294	117.311	3.1342
ENSMUSG00000020635	Fkbp1b	3.77997	15.2104	3.77997	34.1612	9.03744
ENSMUSG00000020653	Klf11	2.9955	16.7833	2.9955	37.6938	12.5835
ENSMUSG00000020659	Cbll1	3.19445	7.30825	3.19445	16.4137	5.13819
ENSMUSG00000020661	Dnmt3a	9.84744	16.8183	9.84744	37.7724	3.83576
ENSMUSG00000020752	Recql5	6.40906	13.1043	6.40906	29.4311	4.59211
ENSMUSG00000020782	Llgl2	42.9647	83.2851	42.9647	187.051	4.3536
ENSMUSG00000020827	Mink1	7.11454	116.06	7.11454	260.661	36.6377
ENSMUSG00000020882	Cacnb1	3.81735	42.8781	3.81735	96.3005	25.2271
ENSMUSG00000020899	Pfas	29.2678	58.2334	29.2678	130.787	4.46864
ENSMUSG00000020919	Stat5b	4.87227	12.0996	4.87227	27.1747	5.57741
ENSMUSG00000020962	Gtf2a1	3.49129	12.2201	3.49129	27.4453	7.86107
ENSMUSG00000021024	Psma6	183.625	276.098	183.625	620.092	3.37695
ENSMUSG00000021054	Sgpp1	3.00665	6.64521	3.00665	14.9246	4.96385
ENSMUSG00000021139	Synj2bp	12.7189	33.1687	12.7189	74.494	5.85695
ENSMUSG00000021203	Otub2	3.22756	6.03818	3.22756	13.5612	4.2017
ENSMUSG00000021224	Numb	7.24537	15.6961	7.24537	35.2521	4.86546
ENSMUSG00000021338	Lrrc16a	14.1284	20.952	14.1284	47.0564	3.33062
ENSMUSG00000021395	Spin1	17.1909	33.5456	17.1909	75.3405	4.38258
ENSMUSG00000021464	Ror2	13.0482	23.8287	13.0482	53.5172	4.1015
ENSMUSG00000021466	Ptch1	6.30221	10.5788	6.30221	23.7591	3.76996
ENSMUSG00000021508	Cxcl14	2.8521	5.44495	2.8521	12.2289	4.28768
ENSMUSG00000021754	Map3k1	5.31711	11.4996	5.31711	25.8271	4.85736
ENSMUSG00000021767	Myst4	9.64703	40.9223	9.64703	91.9079	9.52707
ENSMUSG00000021910	Nisch	55.8924	113.583	55.8924	255.098	4.56408
ENSMUSG00000022013	Dnajc15	35.692	47.9223	35.692	107.629	3.0155
ENSMUSG00000022048	Dpysl2	5.48094	7.36999	5.48094	16.5524	3.01999
ENSMUSG00000022160	Mettl3	17.5357	180.141	17.5357	404.581	23.0718
ENSMUSG00000022203	Efs	5.8506	15.291	5.8506	34.3423	5.86987
ENSMUSG00000022217	Fam158a	7.57975	10.7126	7.57975	24.0596	3.17419
ENSMUSG00000022247	Brix1	20.7503	34.5315	20.7503	77.5547	3.73752
ENSMUSG00000022369	Mtbp	10.9247	28.4716	10.9247	63.9447	5.85323
ENSMUSG00000022419	Deptor	4.20271	6.43719	4.20271	14.4574	3.44001
ENSMUSG00000022443	Myh9	40.7867	121.821	40.7867	273.599	6.70805
ENSMUSG00000022533	Atp13a3	4.97894	8.16557	4.97894	18.3392	3.68335
ENSMUSG00000022540	Rogdi	23.5174	39.3394	23.5174	88.3529	3.75692
ENSMUSG00000022550	Adck5	10.1556	15.5106	10.1556	34.8355	3.43017
ENSMUSG00000022562	Oplah	5.93787	12.664	5.93787	28.4422	4.78997
ENSMUSG00000022565	Plec	7.61243	15.4148	7.61243	34.6203	4.54786
ENSMUSG00000022634	Yaf2	2.96794	7.43172	2.96794	16.691	5.62377
ENSMUSG00000022748	2610528E23Rik	24.0769	545.931	24.0769	1226.11	50.9249
ENSMUSG00000022864	D16Ertd472e	2.96831	9.31299	2.96831	20.9162	7.04649
ENSMUSG00000022865	Cxadr	4.1487	11.1555	4.1487	25.0543	6.03907
ENSMUSG00000022897	Dyrk1a	12.3412	17.6069	12.3412	39.5436	3.20419
ENSMUSG00000023008	Fmnl3	4.35686	9.26099	4.35686	20.7994	4.77394
ENSMUSG00000023224	Serping1	15.4288	58.7198	15.4288	131.88	8.54762
ENSMUSG00000023259	Slc26a6	4.1052	19.2413	4.1052	43.2143	10.5267
ENSMUSG00000023411	Nfatc4	2.86309	4.65003	2.86309	10.4436	3.64765
ENSMUSG00000023805	Synj2	2.29273	3.15158	2.29273	7.07817	3.08723
ENSMUSG00000023852	Chd1	2.98986	9.40406	2.98986	21.1207	7.06411
ENSMUSG00000023951	Vegfa	28.4581	59.9397	28.4581	134.619	4.73044
ENSMUSG00000024038	Ndufv3	100.556	237.249	100.556	532.841	5.29894
ENSMUSG00000024039	Cbs	16.8219	71.9755	16.8219	161.651	9.60954
ENSMUSG00000024073	Birc6	3.08495	5.23306	3.08495	11.753	3.80979
ENSMUSG00000024114	Prss41	8.80832	18.6403	8.80832	41.8645	4.75284
ENSMUSG00000024201	Kdm4b	5.18232	15.507	5.18232	34.8274	6.72042
ENSMUSG00000024240	Epc1	4.54605	8.16947	4.54605	18.3479	4.03601
ENSMUSG00000024270	Slc39a6	4.66032	24.6103	4.66032	55.2726	11.8603
ENSMUSG00000024294	Mib1	2.16645	6.10795	2.16645	13.7179	6.33198
ENSMUSG00000024381	Bin1	2.12315	5.47772	2.12315	12.3025	5.79445
ENSMUSG00000024387	Csnk2b	182.028	270.55	182.028	607.632	3.33812
ENSMUSG00000024505	Dtwd2	3.6526	6.39491	3.6526	14.3624	3.93211
ENSMUSG00000024581	Napg	4.71825	8.47754	4.71825	19.0398	4.03536
ENSMUSG00000024831	Ighmbp2	6.74195	14.7374	6.74195	33.0989	4.9094
ENSMUSG00000024851	Pitpnm1	5.09893	9.89512	5.09893	22.2236	4.35848
ENSMUSG00000025158	Rfng	6.79919	16.3733	6.79919	36.773	5.40844
ENSMUSG00000025231	Sufu	4.17948	121.275	4.17948	272.373	65.1691
ENSMUSG00000025269	Apex2	2.55037	42.269	2.55037	94.9325	37.223
ENSMUSG00000025316	Banp	35.1919	113.383	35.1919	254.648	7.23599
ENSMUSG00000025485	Ric8	17.0634	75.7203	17.0634	170.061	9.96643
ENSMUSG00000025491	Ifitm1	56.5517	102.967	56.5517	231.255	4.08927
ENSMUSG00000025575	Cant1	11.3859	18.1096	11.3859	40.6726	3.57219
ENSMUSG00000025579	Gaa	47.343	133.349	47.343	299.49	6.32597
ENSMUSG00000025645	Ccdc51	3.54786	17.0446	3.54786	38.2807	10.7898
ENSMUSG00000025665	Rps6ka6	9.55738	19.8655	9.55738	44.6162	4.66824
ENSMUSG00000025728	Pigq	21.0736	33.2947	21.0736	74.777	3.54837
ENSMUSG00000025785	Exosc7	33.371	52.9504	33.371	118.922	3.56363
ENSMUSG00000025821	Zfp282	3.44205	4.65921	3.44205	10.4642	3.0401
ENSMUSG00000026098	Pms1	5.1118	19.1354	5.1118	42.9764	8.4073
ENSMUSG00000026131	Dst	2.07661	3.00151	2.07661	6.74113	3.24622
ENSMUSG00000026201	Stk16	20.8565	39.9569	20.8565	89.7397	4.30272
ENSMUSG00000026456	Cyb5r1	75.8663	105.86	75.8663	237.752	3.13383
ENSMUSG00000026463	Atp2b4	3.40334	6.52066	3.40334	14.6448	4.30308
ENSMUSG00000026480	Ncf2	4.32082	18.753	4.32082	42.1176	9.7476
ENSMUSG00000026556	Vangl2	7.85053	152.039	7.85053	341.466	43.496
ENSMUSG00000026675	Hsd17b7	4.45243	44.0917	4.45243	99.0261	22.2409
ENSMUSG00000026694	Mettl13	7.23951	13.1168	7.23951	29.4592	4.06922
ENSMUSG00000026728	Vim	51.2502	138.67	51.2502	311.441	6.07687
ENSMUSG00000026749	Nek6	12.0533	46.5771	12.0533	104.608	8.6788
ENSMUSG00000026767	Fam188a	6.41757	68.7781	6.41757	154.47	24.0698
ENSMUSG00000026798	Coq4	6.85845	18.9425	6.85845	42.5432	6.20304
ENSMUSG00000026825	Dnm1	4.37794	10.385	4.37794	23.3238	5.32758
ENSMUSG00000026864	Hspa5	102.863	284.536	102.863	639.043	6.21257
ENSMUSG00000026925	Inpp5e	4.17991	18.1478	4.17991	40.7584	9.75102
ENSMUSG00000026930	Gpsm1	2.48356	11.4237	2.48356	25.6566	10.3306
ENSMUSG00000026933	Camsap1	10.4133	270.619	10.4133	607.787	58.3664
ENSMUSG00000027104	Atf2	3.20417	10.4533	3.20417	23.4772	7.32708
ENSMUSG00000027263	Tubgcp4	17.5455	25.2501	17.5455	56.7095	3.23214
ENSMUSG00000027312	Atrn	2.23302	12.8271	2.23302	28.8086	12.9012
ENSMUSG00000027316	Gfra4	2.17753	69.2559	2.17753	155.543	71.4308
ENSMUSG00000027327	1700037H04Rik	48.1996	95.4335	48.1996	214.335	4.44683
ENSMUSG00000027406	Idh3b	72.9751	167.528	72.9751	376.253	5.15591
ENSMUSG00000027465	Tbc1d20	17.8434	43.4212	17.8434	97.5202	5.46534
ENSMUSG00000027610	Gss	56.8625	127.291	56.8625	285.885	5.02765
ENSMUSG00000027651	Rprd1b	5.51142	9.8443	5.51142	22.1094	4.01157
ENSMUSG00000027806	Tsc22d2	2.24498	3.85022	2.24498	8.64726	3.85182
ENSMUSG00000027951	Adar	20.9543	30.5308	20.9543	68.5695	3.27234
ENSMUSG00000027957	Slc35a3	2.65806	11.4408	2.65806	25.695	9.66684
ENSMUSG00000028019	Pdgfc	2.35145	4.67631	2.35145	10.5026	4.46643
ENSMUSG00000028101	Pias3	6.84647	13.0506	6.84647	29.3105	4.28111
ENSMUSG00000028433	Ubap2	23.8361	44.7749	23.8361	100.561	4.21883
ENSMUSG00000028466	Creb3	7.62174	17.1724	7.62174	38.5677	5.06022
ENSMUSG00000028468	Rgp1	7.22804	11.3739	7.22804	25.5448	3.53412
ENSMUSG00000028556	Dock7	8.54253	34.8636	8.54253	78.3006	9.16598
ENSMUSG00000028580	Pum1	15.0036	23.9034	15.0036	53.685	3.57814
ENSMUSG00000028581	Laptm5	82.4129	188.538	82.4129	423.44	5.13803
ENSMUSG00000028599	Tnfrsf1b	13.2704	23.6198	13.2704	53.048	3.99747
ENSMUSG00000028607	Cpt2	12.689	163.435	12.689	367.061	28.9275
ENSMUSG00000028648	Ndufs5	41.4037	123.632	41.4037	277.667	6.70633
ENSMUSG00000028838	Extl1	8.24888	14.5028	8.24888	32.572	3.94866
ENSMUSG00000028848	Gpn2	21.6224	43.1438	21.6224	96.8972	4.48134
ENSMUSG00000028910	Mecr	8.64672	74.542	8.64672	167.415	19.3617
ENSMUSG00000028977	Casz1	2.94926	22.5764	2.94926	50.7046	17.1923
ENSMUSG00000029020	Mfn2	8.75312	24.4767	8.75312	54.9725	6.28034
ENSMUSG00000029032	Arhgef16	2.67302	31.1429	2.67302	69.9442	26.1668
ENSMUSG00000029059	2810405K02Rik	15.1101	20.6745	15.1101	46.4331	3.07299
ENSMUSG00000029094	Afap1	2.20751	10.3229	2.20751	23.1843	10.5025
ENSMUSG00000029142	Mrpl33	74.0303	104.433	74.0303	234.547	3.16826
ENSMUSG00000029149	Krtcap3	9.7163	25.1081	9.7163	56.3906	5.80371
ENSMUSG00000029151	Slc30a3	2.91732	13.3749	2.91732	30.0389	10.2967
ENSMUSG00000029176	Anapc4	14.3057	23.5844	14.3057	52.9685	3.70262
ENSMUSG00000029283	Cdc7	9.30454	18.0372	9.30454	40.51	4.35379
ENSMUSG00000029313	Aff1	13.4649	34.0862	13.4649	76.5546	5.6855
ENSMUSG00000029505	Ep400	7.83075	22.2285	7.83075	49.9233	6.37529
ENSMUSG00000029516	Cit	9.16775	13.3851	9.16775	30.0618	3.27908
ENSMUSG00000029524	Sirt4	10.5268	18.3365	10.5268	41.1822	3.91213
ENSMUSG00000029559	2210016L21Rik	7.87018	33.204	7.87018	74.5733	9.47542
ENSMUSG00000029635	Cdk8	13.1232	821.125	13.1232	1844.18	140.528
ENSMUSG00000029708	Gcc1	3.50629	8.21879	3.50629	18.4587	5.26445
ENSMUSG00000029772	Ahcyl2	12.3582	17.5201	12.3582	39.3486	3.18401
ENSMUSG00000029823	Luc7l2	17.5894	29.5729	17.5894	66.4182	3.77603
ENSMUSG00000029863	Casp2	6.96157	22.5253	6.96157	50.5899	7.26702
ENSMUSG00000029924	Slc37a3	5.34853	9.67845	5.34853	21.737	4.0641
ENSMUSG00000030035	Wbp1	38.8134	82.6726	38.8134	185.675	4.7838
ENSMUSG00000030088	Aldh1l1	33.7935	54.3089	33.7935	121.973	3.60936
ENSMUSG00000030091	Nup210	26.8803	62.9131	26.8803	141.297	5.25654
ENSMUSG00000030126	Tmcc1	6.99741	18.0142	6.99741	40.4583	5.7819
ENSMUSG00000030134	Rasgef1a	3.77577	18.7915	3.77577	42.2041	11.1776
ENSMUSG00000030172	Erc1	6.80044	19.3724	6.80044	43.5087	6.39793
ENSMUSG00000030232	Aebp2	12.1968	96.191	12.1968	216.037	17.7126
ENSMUSG00000030283	St8sia1	8.14454	12.9243	8.14454	29.0269	3.56396
ENSMUSG00000030417	Pdcd5	31.3862	48.9709	31.3862	109.984	3.50423
ENSMUSG00000030609	Aen	42.6069	73.489	42.6069	165.05	3.87378
ENSMUSG00000030881	Arfip2	11.1872	96.44	11.1872	216.596	19.361
ENSMUSG00000031158	Timm17b	40.5625	59.5992	40.5625	133.855	3.29996
ENSMUSG00000031160	Eras	7.49605	15.0409	7.49605	33.7806	4.50645
ENSMUSG00000031229	Atrx	2.58119	5.57364	2.58119	12.5179	4.84967
ENSMUSG00000031262	Cenpi	2.56504	4.93235	2.56504	11.0776	4.3187
ENSMUSG00000031310	Zmym3	9.54553	81.1464	9.54553	182.248	19.0925
ENSMUSG00000031333	Abcb7	5.70581	11.0281	5.70581	24.7682	4.34087
ENSMUSG00000031402	Mpp1	17.0135	27.8375	17.0135	62.5206	3.67476
ENSMUSG00000031442	Mcf2l	2.33151	35.061	2.33151	78.744	33.7738
ENSMUSG00000031534	AI316807	8.24471	32.1498	8.24471	72.2057	8.75782
ENSMUSG00000031555	Adam9	4.23753	5.79543	4.23753	13.016	3.07161
ENSMUSG00000031577	BC019943	11.0331	24.3243	11.0331	54.6303	4.95149
ENSMUSG00000031601	Cnot7	15.571	40.4923	15.571	90.9422	5.84048
ENSMUSG00000031730	Dhodh	30.2927	70.0908	30.2927	157.418	5.19656
ENSMUSG00000031770	Herpud1	16.1802	28.4835	16.1802	63.9715	3.95369
ENSMUSG00000031834	Pik3r2	14.9283	22.0327	14.9283	49.4835	3.31475
ENSMUSG00000031860	Pbx4	23.7659	212.905	23.7659	478.166	20.1198
ENSMUSG00000032328	Tmem30a	5.65224	9.89512	5.65224	22.2236	3.93182
ENSMUSG00000032479	Mtap4	88.6788	169.065	88.6788	379.705	4.2818
ENSMUSG00000032498	Mlh1	14.6087	47.3836	14.6087	106.419	7.28466
ENSMUSG00000032553	Srprb	24.4355	61.7125	24.4355	138.601	5.67211
ENSMUSG00000032583	Mon1a	4.06494	7.26087	4.06494	16.3073	4.01169
ENSMUSG00000032643	Fhl3	6.33179	16.9703	6.33179	38.1138	6.01944
ENSMUSG00000032679	Cd59a	14.3247	19.2584	14.3247	43.2527	3.01945
ENSMUSG00000032815	Fanca	19.1142	57.1388	19.1142	128.329	6.71379
ENSMUSG00000032842	Abcc10	2.56235	6.91604	2.56235	15.5328	6.06195
ENSMUSG00000032946	Rasgrp2	25.1582	36.8478	25.1582	82.757	3.28946
ENSMUSG00000033009	Ogfod1	11.4317	19.6593	11.4317	44.1531	3.86234
ENSMUSG00000033099	Nol12	30.9195	116.244	30.9195	261.074	8.44367
ENSMUSG00000033124	Atg9a	7.70442	48.1891	7.70442	108.229	14.0476
ENSMUSG00000033233	Trim45	3.67604	8.47669	3.67604	19.0379	5.17892
ENSMUSG00000033411	Ctdspl2	11.0292	19.3232	11.0292	43.3982	3.93485
ENSMUSG00000033416	1110038D17Rik	3.48921	42.8372	3.48921	96.2086	27.5732
ENSMUSG00000033434	Gtpbp6	19.8935	250.296	19.8935	562.143	28.2576
ENSMUSG00000033669	Zfp7	10.9572	15.3585	10.9572	34.4939	3.14805
ENSMUSG00000033713	Foxn3	4.45881	7.34094	4.45881	16.4871	3.69765
ENSMUSG00000033763	Mtss1l	5.78387	61.3671	5.78387	137.825	23.8292
ENSMUSG00000033769	Exoc6b	21.0221	28.4288	21.0221	63.8486	3.03721
ENSMUSG00000034032	Rpap1	35.6101	114.324	35.6101	256.762	7.21036
ENSMUSG00000034201	Gas2l1	8.12979	19.4686	8.12979	43.7248	5.37834
ENSMUSG00000034218	Atm	2.82919	5.95593	2.82919	13.3765	4.72803
ENSMUSG00000034601	2700049A03Rik	5.02994	7.25572	5.02994	16.2957	3.23974
ENSMUSG00000034889	2510012J08Rik	6.32329	12.1308	6.32329	27.2447	4.30863
ENSMUSG00000034908	Sidt2	14.5352	35.6559	14.5352	80.0801	5.50939
ENSMUSG00000034998	Foxn2	5.25545	19.1468	5.25545	43.002	8.18237
ENSMUSG00000035024	Ncapd3	6.18413	10.7455	6.18413	24.1335	3.90248
ENSMUSG00000035107	Dcbld2	7.27619	15.2814	7.27619	34.3207	4.71685
ENSMUSG00000035274	Tpbg	2.32509	4.51226	2.32509	10.1341	4.3586
ENSMUSG00000035293	G2e3	3.88351	7.67816	3.88351	17.2445	4.44044
ENSMUSG00000035392	Dennd1a	4.46814	14.0128	4.46814	31.4715	7.04354
ENSMUSG00000035478	Mbd3	74.0875	115.837	74.0875	260.16	3.51152
ENSMUSG00000035495	Tstd2	6.17969	37.2197	6.17969	83.5922	13.5269
ENSMUSG00000035561	Aldh1b1	3.60457	6.17523	3.60457	13.869	3.84762
ENSMUSG00000035601	Rg9mtd3	4.72478	8.31856	4.72478	18.6828	3.95421
ENSMUSG00000035640	Dos	2.49436	3.72739	2.49436	8.37139	3.35613
ENSMUSG00000035890	Rnf126	25.311	40.9371	25.311	91.9412	3.63246
ENSMUSG00000036086	Zranb3	5.78155	14.085	5.78155	31.6337	5.47149
ENSMUSG00000036504	Phpt1	25.2212	37.9048	25.2212	85.1309	3.37537
ENSMUSG00000036606	Plxnb2	44.7013	82.5002	44.7013	185.288	4.14503
ENSMUSG00000036617	Etl4	18.5398	50.7668	18.5398	114.018	6.14989
ENSMUSG00000036646	Man1b1	29.9487	53.35	29.9487	119.819	4.00082
ENSMUSG00000036850	Mrpl41	11.3948	24.5057	11.3948	55.0377	4.83007
ENSMUSG00000036860	Mrpl55	37.7876	53.6217	37.7876	120.43	3.18702
ENSMUSG00000036890	Gtdc1	2.58735	3.62311	2.58735	8.13719	3.14499
ENSMUSG00000036948	BC037034	5.09505	22.6963	5.09505	50.9739	10.0046
ENSMUSG00000036986	Pml	18.1083	36.0313	18.1083	80.9232	4.46884
ENSMUSG00000036990	Otud4	8.49463	15.2934	8.49463	34.3476	4.04345
ENSMUSG00000037434	Slc30a1	2.788	11.511	2.788	25.8527	9.27285
ENSMUSG00000037646	Vps13b	2.99469	6.50584	2.99469	14.6116	4.87915
ENSMUSG00000037692	Ahdc1	12.656	24.9453	12.656	56.025	4.42675
ENSMUSG00000037860	Aim2	18.299	46.3698	18.299	104.143	5.69116
ENSMUSG00000037894	H2afz	282.043	876.353	282.043	1968.21	6.97841
ENSMUSG00000038034	Igsf8	37.769	117.987	37.769	264.989	7.01603
ENSMUSG00000038046	Rnmtl1	2.54029	6.45173	2.54029	14.49	5.70408
ENSMUSG00000038074	Fkbp14	2.91274	6.27579	2.91274	14.0949	4.83904
ENSMUSG00000038080	Kdm1b	2.24068	14.5364	2.24068	32.6475	14.5703
ENSMUSG00000038146	Notch3	3.46841	4.65055	3.46841	10.4447	3.01139
ENSMUSG00000038178	Slc43a2	10.1487	40.3538	10.1487	90.6311	8.93032
ENSMUSG00000038368	BC057079	6.99906	11.7256	6.99906	26.3347	3.7626
ENSMUSG00000038371	Sbf2	3.78662	18.8261	3.78662	42.2818	11.1661
ENSMUSG00000038517	Tbkbp1	2.52524	30.3215	2.52524	68.0995	26.9675
ENSMUSG00000038518	Jarid2	11.8266	45.6778	11.8266	102.588	8.67438
ENSMUSG00000038533	Cbfa2t2	10.9094	28.8609	10.9094	64.8191	5.94158
ENSMUSG00000038534	Osbpl7	6.44799	14.5628	6.44799	32.7068	5.0724
ENSMUSG00000038550	Gm129	9.89477	27.6947	9.89477	62.1999	6.28614
ENSMUSG00000038618	Rassf7	17.4369	32.3735	17.4369	72.7081	4.16978
ENSMUSG00000038822	Hace1	2.83582	20.3591	2.83582	45.7248	16.124
ENSMUSG00000038838	Vars2	28.8766	64.9132	28.8766	145.789	5.0487
ENSMUSG00000038900	Rpl12	2156.29	4251.46	2156.29	9548.41	4.42817
ENSMUSG00000038902	Pogz	10.2353	24.5498	10.2353	55.1367	5.38692
ENSMUSG00000038957	Edc3	8.30626	14.9341	8.30626	33.5407	4.038
ENSMUSG00000039100	March6	5.06698	7.66598	5.06698	17.2171	3.39791
ENSMUSG00000039145	Camk1d	3.9406	28.3294	3.9406	63.6254	16.1461
ENSMUSG00000039269	2300002M23Rik	3.36322	10.1291	3.36322	22.7491	6.76408
ENSMUSG00000039316	Rftn1	3.14339	4.39326	3.14339	9.86688	3.13893
ENSMUSG00000039347	Atp6v0e2	5.64166	10.0644	5.64166	22.6038	4.00658
ENSMUSG00000039354	Smarcal1	8.41384	14.1044	8.41384	31.6773	3.7649
ENSMUSG00000039637	Coro7	6.18391	9.08376	6.18391	20.4013	3.2991
ENSMUSG00000039670	1810049H13Rik	5.00272	17.2198	5.00272	38.6742	7.73063
ENSMUSG00000039686	Zer1	7.79157	20.2872	7.79157	45.5633	5.84777
ENSMUSG00000039810	Zc3h10	12.9552	60.6117	12.9552	136.129	10.5076
ENSMUSG00000039814	Xkr5	3.79765	11.7939	3.79765	26.4881	6.97486
ENSMUSG00000039835	Nhsl1	2.57436	7.97181	2.57436	17.904	6.95474
ENSMUSG00000039852	Rere	8.77407	26.7273	8.77407	60.0272	6.84143
ENSMUSG00000039929	Urb1	6.4079	18.5199	6.4079	41.5941	6.49106
ENSMUSG00000039994	Timeless	22.1596	35.0488	22.1596	78.7166	3.55226
ENSMUSG00000040044	Orc3	17.2962	23.5531	17.2962	52.8982	3.05837
ENSMUSG00000040128	Pnrc1	7.16565	10.4199	7.16565	23.4022	3.26589
ENSMUSG00000040249	Lrp1	20.374	34.0554	20.374	76.4855	3.75407
ENSMUSG00000040356	Skiv2l	7.19891	13.3732	7.19891	30.035	4.17217
ENSMUSG00000040433	Zbtb38	3.88014	9.97435	3.88014	22.4015	5.77338
ENSMUSG00000040506	Ambra1	14.8784	32.2461	14.8784	72.4219	4.86759
ENSMUSG00000040606	Kazn	16.3803	24.6458	16.3803	55.3523	3.3792
ENSMUSG00000040785	Ttc3	15.106	24.0956	15.106	54.1166	3.58246
ENSMUSG00000040795	Iqcc	8.52969	21.9279	8.52969	49.2482	5.77373
ENSMUSG00000040813	Tex264	19.315	39.0121	19.315	87.6178	4.53626
ENSMUSG00000040860	Crocc	3.27956	6.37582	3.27956	14.3195	4.3663
ENSMUSG00000040952	Rps19	1970.61	2813.85	1970.61	6319.66	3.20696
ENSMUSG00000041020	Mtap7d2	2.86378	7.59477	2.86378	17.0572	5.95618
ENSMUSG00000041079	Rwdd2b	5.77065	15.486	5.77065	34.7802	6.02709
ENSMUSG00000041235	Chd7	2.02169	7.49978	2.02169	16.8439	8.33157
ENSMUSG00000041890	Git2	6.14265	20.4835	6.14265	46.0042	7.4893
ENSMUSG00000042133	Ppig	5.32255	14.4993	5.32255	32.5642	6.11815
ENSMUSG00000042272	Sestd1	2.49811	4.04728	2.49811	9.08984	3.63869
ENSMUSG00000042328	Hps4	4.53281	18.3063	4.53281	41.1144	9.07039
ENSMUSG00000042390	Gatad2b	3.49617	6.01309	3.49617	13.5049	3.86276
ENSMUSG00000043323	Fbrsl1	2.88054	19.5454	2.88054	43.8973	15.2393
ENSMUSG00000043770	Gm12481	4.22776	8.91422	4.22776	20.0206	4.7355
ENSMUSG00000044424	Gm9493	12.2864	61.1241	12.2864	137.279	11.1733
ENSMUSG00000044709	Gemin7	15.0053	23.4757	15.0053	52.7244	3.51372
ENSMUSG00000044730	9930104L06Rik	4.85415	23.1819	4.85415	52.0645	10.7258
ENSMUSG00000044734	Serpinb1a	2.66432	5.97396	2.66432	13.417	5.0358
ENSMUSG00000044949	Ubtd2	2.19285	6.8571	2.19285	15.4005	7.02303
ENSMUSG00000045071	E130308A19Rik	2.16944	3.42026	2.16944	7.68161	3.54082
ENSMUSG00000045438	Cox19	10.865	17.1168	10.865	38.4428	3.53823
ENSMUSG00000045667	Smtnl2	33.213	66.3958	33.213	149.119	4.48978
ENSMUSG00000045751	Mms22l	9.44896	123.702	9.44896	277.824	29.4026
ENSMUSG00000045973	Mcart1	11.2891	101.25	11.2891	227.399	20.1432
ENSMUSG00000046623	Gjb4	7.27614	21.5403	7.27614	48.3776	6.64881
ENSMUSG00000046774	8030474K03Rik	2.82866	12.1322	2.82866	27.2479	9.63278
ENSMUSG00000046792	Zfp787	2.0786	4.0255	2.0786	9.04092	4.34953
ENSMUSG00000047112	0610012G03Rik	20.5187	27.6497	20.5187	62.0988	3.02645
ENSMUSG00000047284	Neurl4	12.0902	33.9454	12.0902	76.2384	6.3058
ENSMUSG00000047454	Gphn	2.91241	168.661	2.91241	378.798	130.063
ENSMUSG00000047921	Trappc9	11.8624	28.2429	11.8624	63.4311	5.34724
ENSMUSG00000047989	Ino80c	9.29195	14.6467	9.29195	32.8952	3.54018
ENSMUSG00000048000	Gigyf2	22.5473	40.6939	22.5473	91.395	4.05348
ENSMUSG00000048537	Phldb1	4.06516	10.9616	4.06516	24.6188	6.05605
ENSMUSG00000049470	Aff4	3.10182	26.3181	3.10182	59.1082	19.056
ENSMUSG00000049680	Urgcp	2.19155	3.05574	2.19155	6.86293	3.13154
ENSMUSG00000049811	Fam161a	5.96257	13.9497	5.96257	31.3298	5.25441
ENSMUSG00000049932	H2afx	93.041	538.38	93.041	1209.15	12.9959
ENSMUSG00000050188	Lsm10	26.1507	44.1757	26.1507	99.2148	3.79396
ENSMUSG00000050299	Gm9843	34.8154	67.9405	34.8154	152.588	4.38279
ENSMUSG00000050390	C77080	21.0579	34.3457	21.0579	77.1375	3.66311
ENSMUSG00000050854	Tmem125	2.1527	30.3369	2.1527	68.134	31.6505
ENSMUSG00000050856	Atp5k	53.7964	178.217	53.7964	400.26	7.44027
ENSMUSG00000051517	E130306D19Rik	11.6121	163.265	11.6121	366.679	31.5773
ENSMUSG00000051578	Cmtm4	4.07869	20.1071	4.07869	45.1588	11.0719
ENSMUSG00000051721	BC068281	2.49743	4.19479	2.49743	9.42113	3.77233
ENSMUSG00000052146	Rps10	1482.86	4020.32	1482.86	9029.29	6.0891
ENSMUSG00000052837	Junb	18.773	28.5409	18.773	64.1004	3.4145
ENSMUSG00000052997	Uba2	99.3943	264.002	99.3943	592.926	5.96539
ENSMUSG00000053158	Fes	2.05005	4.72718	2.05005	10.6168	5.17882
ENSMUSG00000053716	Dusp7	4.79308	104.455	4.79308	234.597	48.9449
ENSMUSG00000053877	Srcap	6.30034	10.2558	6.30034	23.0336	3.65594
ENSMUSG00000054008	Ndst1	2.18854	4.7901	2.18854	10.7581	4.91567
ENSMUSG00000054280	C330019G07Rik	4.12878	5.86087	4.12878	13.163	3.18811
ENSMUSG00000054499	Dedd2	7.39836	14.7139	7.39836	33.0461	4.46668
ENSMUSG00000057036	Gm7536	50.0836	108.409	50.0836	243.477	4.86142
ENSMUSG00000057101	Zfp180	2.38528	4.66524	2.38528	10.4777	4.39266
ENSMUSG00000057411	Fam173a	14.548	135.098	14.548	303.418	20.8564
ENSMUSG00000057626	Gm5621	4.46417	14.4798	4.46417	32.5204	7.28475
ENSMUSG00000058586	Serhl	11.4088	37.8581	11.4088	85.026	7.45267
ENSMUSG00000058833	2810428I15Rik	117.938	173.823	117.938	390.391	3.31014
ENSMUSG00000059195	Gm12715	9.62974	39.5826	9.62974	88.8991	9.23172
ENSMUSG00000059288	Cdyl	9.75473	15.8725	9.75473	35.6483	3.65446
ENSMUSG00000059554	Ccdc28a	4.6904	7.40926	4.6904	16.6406	3.54779
ENSMUSG00000059634	Gm11942	20.0636	140.626	20.0636	315.834	15.7416
ENSMUSG00000059689	Zfp637	13.3183	20.8589	13.3183	46.8473	3.51751
ENSMUSG00000059791	Nrm	41.9582	100.008	41.9582	224.609	5.35317
ENSMUSG00000059835	Rpl13-ps3	2.10326	82.9995	2.10326	186.41	88.6289
ENSMUSG00000059890	Ube4a	2.45154	5.06461	2.45154	11.3747	4.63981
ENSMUSG00000059970	Hspa2	2.5179	3.52259	2.5179	7.91143	3.14208
ENSMUSG00000060214	Gm8203	18.4299	51.0149	18.4299	114.575	6.2168
ENSMUSG00000060438	Rps10-ps1	12.2139	128.036	12.2139	287.558	23.5435
ENSMUSG00000061393	Acvr2b	4.52934	6.47991	4.52934	14.5533	3.21312
ENSMUSG00000061411	8430427H17Rik	7.53667	43.2419	7.53667	97.1176	12.886
ENSMUSG00000061684	Rpl21-ps8	2.94164	29.4505	2.94164	66.1433	22.4852
ENSMUSG00000061751	Kalrn	3.33136	4.6999	3.33136	10.5556	3.16855
ENSMUSG00000062202	Btbd9	2.66545	5.83837	2.66545	13.1125	4.91942
ENSMUSG00000062353	Gm15772	25.101	51.7993	25.101	116.337	4.63474
ENSMUSG00000062456	Rpl9-ps6	15.3	30.1593	15.3	67.7352	4.42714
ENSMUSG00000062461	Gm5453	4.81022	53.0589	4.81022	119.166	24.7734
ENSMUSG00000062510	Nsl1	14.4288	24.5861	14.4288	55.2182	3.82695
ENSMUSG00000062797	l7Rn6	29.6253	50.1783	29.6253	112.696	3.80405
ENSMUSG00000063316	Rpl27	1061.74	2244.34	1061.74	5040.59	4.74748
ENSMUSG00000063328	Gm9396	10.2145	41.526	10.2145	93.2638	9.13053
ENSMUSG00000063427	Gm8017	62.0225	419.312	62.0225	941.738	15.1838
ENSMUSG00000063556	Gm10132	4.08503	29.0326	4.08503	65.2047	15.9619
ENSMUSG00000063765	Chadl	5.13192	16.8207	5.13192	37.7778	7.36134
ENSMUSG00000063838	Cdc42ep5	5.77222	13.4909	5.77222	30.2994	5.24917
ENSMUSG00000064043	Trerf1	2.86675	4.06509	2.86675	9.12984	3.18473
ENSMUSG00000064354	mt-Co2	12.1376	19.1321	12.1376	42.969	3.54016
ENSMUSG00000066068	Gm13611	3.13184	7.14357	3.13184	16.0438	5.12282
ENSMUSG00000066877	Nck2	2.22244	3.95617	2.22244	8.88521	3.99795
ENSMUSG00000067058	Gm10196	13.6254	40.4108	13.6254	90.7591	6.66103
ENSMUSG00000067825	Pex26	5.74194	7.90267	5.74194	17.7487	3.09107
ENSMUSG00000067870	Gm8759	35.4212	49.7417	35.4212	111.716	3.15392
ENSMUSG00000068663	Clec16a	3.72097	7.05028	3.72097	15.8343	4.25543
ENSMUSG00000068742	Cry2	7.21041	16.1292	7.21041	36.2248	5.02396
ENSMUSG00000069196	Gm3511	7.05635	44.5882	7.05635	100.141	14.1916
ENSMUSG00000069682	Gm10275	274.81	699.773	274.81	1571.63	5.71897
ENSMUSG00000070284	Gmppb	10.6646	27.8958	10.6646	62.6515	5.87472
ENSMUSG00000070420	Zfp498	7.37041	11.034	7.37041	24.7814	3.36228
ENSMUSG00000070733	Fryl	3.71581	5.36298	3.71581	12.0448	3.2415
ENSMUSG00000071141	Rpl36a-ps3	4.05816	34.7036	4.05816	77.9413	19.2061
ENSMUSG00000071350	Setdb2	4.02498	20.4651	4.02498	45.9628	11.4194
ENSMUSG00000071419	Rps15-ps2	6.65105	19.1026	6.65105	42.9028	6.45053
ENSMUSG00000071476	Rps19-ps1	43.2161	369.687	43.2161	830.285	19.2124
ENSMUSG00000071658	Gng3	8.36358	14.174	8.36358	31.8336	3.80621
ENSMUSG00000072548	Rps19-ps2	42.7861	369.687	42.7861	830.285	19.4055
ENSMUSG00000073433	Arhgdig	7.85239	10.8661	7.85239	24.4043	3.10788
ENSMUSG00000073640	Rpl27-ps3	3.17584	5.41931	3.17584	12.1713	3.83247
ENSMUSG00000073643	Wdfy1	5.74033	20.1862	5.74033	45.3365	7.89788
ENSMUSG00000073647	Gm10557	15.5468	29.357	15.5468	65.9333	4.24095
ENSMUSG00000073894	Rbmxl2	6.84282	15.1357	6.84282	33.9935	4.96776
ENSMUSG00000074247	Dda1	45.897	62.9969	45.897	141.486	3.08268
ENSMUSG00000074476	Spc24	46.2769	105.016	46.2769	235.857	5.09664
ENSMUSG00000074582	Arfgef2	8.91309	15.4259	8.91309	34.6452	3.88701
ENSMUSG00000074800	Gm4149	60.8173	162.12	60.8173	364.107	5.98691
ENSMUSG00000075415	Fnbp1	11.3821	16.2332	11.3821	36.4584	3.20313
ENSMUSG00000078153	Psme2b-ps	5.38607	17.6456	5.38607	39.6305	7.35796
ENSMUSG00000079020	Slc45a4	15.29	26.2413	15.29	58.9357	3.85452
ENSMUSG00000079484	Phyhd1	7.6745	195.177	7.6745	438.351	57.1178
ENSMUSG00000079941	Gm11273	2.71422	8.22909	2.71422	18.4818	6.80926
ENSMUSG00000080006	Rps19-ps7	3.23844	27.763	3.23844	62.3533	19.2541
ENSMUSG00000080242	Gm15487	24.4089	56.4627	24.4089	126.81	5.19525
ENSMUSG00000080746	Rpsa-ps12	2.48335	5.82207	2.48335	13.0759	5.26541
ENSMUSG00000080763	Gm12341	5.58757	88.6298	5.58757	199.055	35.6246
ENSMUSG00000080921	Rpl38-ps2	52.3149	267.784	52.3149	601.42	11.4961
ENSMUSG00000081076	Rpsa-ps4	4.96323	20.3563	4.96323	45.7185	9.21144
ENSMUSG00000081214	Rpl35a-ps2	2.76305	27.4132	2.76305	61.5677	22.2825
ENSMUSG00000081534	Slc48a1	12.0502	18.6572	12.0502	41.9025	3.47732
ENSMUSG00000081604	Gm11518	15.7818	43.7878	15.7818	98.3436	6.23146
ENSMUSG00000082062	Ftl2	3.60705	39.3032	3.60705	88.2716	24.472
ENSMUSG00000082171	Rpl27-ps2	28.5992	66.3264	28.5992	148.963	5.20865
ENSMUSG00000082280	Gm7901	3.93069	6.38635	3.93069	14.3432	3.64903
ENSMUSG00000082419	Gm11425	5.52921	120.821	5.52921	271.353	49.0764
ENSMUSG00000082475	Gm7206	5.13487	8.7585	5.13487	19.6708	3.83083
ENSMUSG00000082769	Gm15793	12.0103	52.5821	12.0103	118.095	9.8328
ENSMUSG00000082809	Gm14150	8.21222	42.9939	8.21222	96.5606	11.7582
ENSMUSG00000083022	Gm11968	8.82987	28.1435	8.82987	63.2079	7.15841
ENSMUSG00000083121	Gm6341	7.48963	21.055	7.48963	47.2877	6.31376
ENSMUSG00000083245	Gm11185	3.32982	7.76366	3.32982	17.4365	5.23647
ENSMUSG00000083328	Gm11826	11.7378	59.648	11.7378	133.964	11.4131
ENSMUSG00000083833	Gm13841	12.4022	21.001	12.4022	47.1664	3.80307
ENSMUSG00000084013	Gm14270	6.41656	22.8234	6.41656	51.2594	7.98861
ENSMUSG00000084786	Ubl5	111.146	572.958	111.146	1286.81	11.5777
ENSMUSG00000084877	5430416N02Rik	22.4485	139.76	22.4485	313.889	13.9826
ENSMUSG00000084957	Bbip1	2.65708	4.84762	2.65708	10.8873	4.09748
ENSMUSG00000086606	Gm13205	2.6413	4.01385	2.6413	9.01476	3.413
ENSMUSG00000087391	Gm2694	2.58927	80.6223	2.58927	181.071	69.9312
ENSMUSG00000089832	Shkbp1	34.0563	71.1085	34.0563	159.704	4.6894
ENSMUSG00000089847	Fxc1	46.893	77.3981	46.893	173.829	3.70694
ENSMUSG00000089876	Tmem102	2.84012	17.9987	2.84012	40.4235	14.233
ENSMUSG00000090101	Snhg9	5.20794	12.9183	5.20794	29.0134	5.57099
ENSMUSG00000090262	Mpv17	14.2182	84.6077	14.2182	190.022	13.3647
ENSMUSG00000090998	Gm17586	2.30352	6.91562	2.30352	15.5319	6.74267
ENSMUSG00000091931	Moap1	2.23898	6.54727	2.23898	14.7046	6.56754
