# Supplementary material for: A TRIM71 binding long noncoding RNA Trincr1 represses FGF/ERK signaling in embryonic stem cells
Source: Nat Commun. 2019 Mar 25;10:1368. doi: 10.1038/s41467-019-08911-w (PMC6433952; doi:10.1038/s41467-019-08911-w)
Supplement: Supplementary file 5 — Supplementary Data 2 [file 41467_2019_8911_MOESM5_ESM.xlsx]

## Sheet: Table S2_Trincr1 KO RNA Seq
Supplementary Data 2. Gene expression in wild type and Trincr1-/- ESCs in 2i+LIF and PD+LIF
Note1: Shown are average FPKM value of two biological replicates.
Note2: Genes with average FPKM value of all samples >0.2 were selected for analysis. After this, any FPKM value <0.1 is set to 0.1 to avoid ratio inflation during downstream fold change calculations.
Ensemble_ID	Gene_ID	Wild type_2i+LIF	Trincr1-/-_2i+LIF	Wild type_PD+LIF	Trincr1-/-_PD+LIF
ENSMUSG00000037742	Eef1a1	6333.19	6463.03	7186.91	6822.6
ENSMUSG00000064351	mt-Co1	4503.5	4471.7	5097.86	4467.22
ENSMUSG00000074129	Rpl13a	3232.28	3185.2	3794.31	3403.43
ENSMUSG00000007892	Rplp1	3662.45	3569.07	3524.18	3405.07
ENSMUSG00000025362	Rps26	2737.14	2799.17	2993.05	2725.33
ENSMUSG00000050708	Ftl1	2497.4	2295.1	2851.36	2273.19
ENSMUSG00000061983	Rps12	3077.72	3178.07	2768.7	2712.02
ENSMUSG00000057841	Rpl32	2742.19	2718.3	2727.48	2572.34
ENSMUSG00000057666	Gapdh	2925.21	3142.45	2705.74	3002.41
ENSMUSG00000093674	Rpl41	2661.07	2681.99	2601.97	2542.35
ENSMUSG00000044533	Rps2	2452.93	2354.31	2575.43	2453.35
ENSMUSG00000021270	Hsp90aa1	2656.36	2545.82	2541.39	2263.01
ENSMUSG00000023944	Hsp90ab1	2721.32	1388.36	2435.64	1359.74
ENSMUSG00000025290	Rps24	2286.2	2138.29	2373.14	2199.1
ENSMUSG00000024608	Rps14	2240.12	2131.8	2357.53	2245.76
ENSMUSG00000063457	Rps15	2112.65	2120.81	2327.21	2135.45
ENSMUSG00000008668	Rps18	1945.89	1886.49	2111.47	1897.93
ENSMUSG00000067288	Rps28	1891.46	1899.84	2076.94	1967.34
ENSMUSG00000058546	Rpl23a	1759.9	1785.15	2027.43	1788.94
ENSMUSG00000064341	mt-Nd1	3395.49	3108.99	1996.13	2181.36
ENSMUSG00000061787	Rps17	1841.99	1836.13	1978.59	1818.91
ENSMUSG00000003970	Rpl8	1849.82	1837.44	1952.7	1832.99
ENSMUSG00000060938	Rpl26	1585.87	1610.32	1941.38	1735.82
ENSMUSG00000057113	Npm1	2516.81	2501.32	1908.07	2006.34
ENSMUSG00000003429	Rps11	1835.11	1852.87	1898.49	1822.08
ENSMUSG00000064370	mt-Cytb	2582.85	2539.15	1891.16	2171.89
ENSMUSG00000090137	Uba52	1880.83	1878.14	1869.37	1739.45
ENSMUSG00000032399	Rpl4	1573.43	1585.26	1839.34	1639.26
ENSMUSG00000059070	Rpl18	1711.36	1692.22	1839.01	1751.24
ENSMUSG00000040952	Rps19	1485.47	1444.12	1835.3	1780.97
ENSMUSG00000026238	Ptma	2385.34	2309.29	1818.11	1960.38
ENSMUSG00000030432	Rpl28	1460.06	1440.96	1760.6	1570.99
ENSMUSG00000039001	Rps21	1635.99	1619.78	1753.94	1722.13
ENSMUSG00000060461	Dppa5a	1857.51	1653.05	1753.24	921.878
ENSMUSG00000057863	Rpl36	1573.47	1567.3	1685.08	1557.41
ENSMUSG00000038900	Rpl12	1377.24	1394.84	1662.67	1519.97
ENSMUSG00000037563	Rps16	1472.93	1492.47	1614.11	1561.72
ENSMUSG00000034892	Rps29	1828.05	2076.82	1609.07	1660.61
ENSMUSG00000049517	Rps23	1537.18	1565.57	1599.63	1474.43
ENSMUSG00000028936	Rpl22	1297.49	1243.74	1598.59	1470.99
ENSMUSG00000031320	Rps4x	1463.44	1339.72	1576.35	1331.3
ENSMUSG00000029580	Actb	1869.13	1775.53	1573.18	1722.24
ENSMUSG00000047675	Rps8	1323.47	1328.87	1571.83	1480.43
ENSMUSG00000034994	Eef2	982.259	1010.24	1537.36	1380.55
ENSMUSG00000020460	Rps27a	1444.42	1426.72	1532.99	1490.66
ENSMUSG00000006333	Rps9	1435.35	1478.99	1460.12	1452.28
ENSMUSG00000059291	Rpl11	1343.03	1306.45	1447.31	1386.31
ENSMUSG00000025508	Rplp2	1430.07	1449.21	1446.1	1401.53
ENSMUSG00000047215	Rpl9	1245.38	1169.01	1436.49	1278.97
ENSMUSG00000043716	Rpl7	1354.4	1319.05	1409.33	1310.76
ENSMUSG00000008682	Rpl10	1534.52	1520.34	1408.23	1404.6
ENSMUSG00000060126	Tpt1	1135.74	1287.63	1404.28	1556.16
ENSMUSG00000062647	Rpl7a	1515.39	1500.13	1398.14	1386.42
ENSMUSG00000017404	Rpl19	1410.95	1437.18	1386.51	1357.43
ENSMUSG00000062328	Rpl17	1062.88	1063.22	1370.83	1195.13
ENSMUSG00000030695	Aldoa	817.638	861.442	1368.74	1192.78
ENSMUSG00000012848	Rps5	1365.41	1409.36	1351.08	1327.63
ENSMUSG00000063316	Rpl27	1290.19	1242.82	1334.54	1260.35
ENSMUSG00000057322	Rpl38	1235.49	1235.81	1330.55	1281.9
ENSMUSG00000025393	Atp5b	1528.86	1524.01	1328.32	1255.74
ENSMUSG00000060636	Rpl35a	1269.39	1226.21	1321.24	1252.52
ENSMUSG00000060036	Rpl3	1074.06	1102.89	1296.26	1177.47
ENSMUSG00000032294	Pkm	1090.89	1147.14	1277.45	1393.98
ENSMUSG00000079435	Rpl36a	1213.72	1189	1274.74	1282.01
ENSMUSG00000028234	Rps20	1209.91	1214.59	1258.18	1176.59
ENSMUSG00000052146	Rps10	1092.16	1094.53	1230.79	1156.24
ENSMUSG00000028495	Rps6	1185.28	1236.08	1228.97	1171.12
ENSMUSG00000067274	Rplp0	1434.91	1399.02	1225.07	1272.56
ENSMUSG00000020372	Gnb2l1	1146.67	1158.49	1182.01	1103.93
ENSMUSG00000025794	Rpl14	1120.86	1091.51	1154.77	1050.79
ENSMUSG00000015656	Hspa8	1659.26	1507.44	1153	1284.32
ENSMUSG00000009927	Rps25	1096.7	1079.68	1116.22	1093.49
ENSMUSG00000071415	Rpl23	915.643	897.921	1090.16	1006.6
ENSMUSG00000071866	Ppia	1435.78	1449.99	1075.32	1187.29
ENSMUSG00000025967	Eef1b2	1020.92	1019.13	1074.96	1100.11
ENSMUSG00000033307	Mif	746.079	759.939	1072.93	1071.9
ENSMUSG00000032518	Rpsa	1007.02	1007.45	1070.35	1006.72
ENSMUSG00000079523	Tmsb10	1335.94	1368.97	1056.25	1346.48
ENSMUSG00000029614	Rpl6	1035.65	1016.75	1054.85	1015.02
ENSMUSG00000037805	Rpl10a	972.017	991.555	1040.01	980.204
ENSMUSG00000038274	Fau	995.535	955.021	1034.16	1036.72
ENSMUSG00000046330	Rpl37a	994.808	997.727	1030.47	974.11
ENSMUSG00000063524	Eno1	766.927	857.909	1024.32	1098.22
ENSMUSG00000059005	Hnrnpa3	1066.29	1039.58	1022.5	976.78
ENSMUSG00000098274	Rpl24	1155.22	1101.43	1018.74	952.014
ENSMUSG00000058558	Rpl5	866.923	829.566	1011.94	920.851
ENSMUSG00000045128	Rpl18a	821.076	812.973	1007.53	951.642
ENSMUSG00000090862	Rps13	957.363	956.76	975.467	925.862
ENSMUSG00000028081	Rps3a1	895.781	892.843	965.638	912.96
ENSMUSG00000030744	Rps3	851.561	837.599	956.849	889.264
ENSMUSG00000054766	Set	1488.49	1426.3	949.064	966.633
ENSMUSG00000061477	Rps7	892.515	868.423	919.394	908.699
ENSMUSG00000008683	Rps15a	936.58	964.237	897.181	906.387
ENSMUSG00000062997	Rpl35	828.753	785.236	890.318	908.034
ENSMUSG00000064368	mt-Nd6	1037.63	1125.05	882.645	888.433
ENSMUSG00000062006	Rpl34	855.685	860.37	844.386	802.423
ENSMUSG00000001525	Tubb5	806.805	837.476	840.53	894.617
ENSMUSG00000064345	mt-Nd2	1123.84	1051.32	835.974	896.928
ENSMUSG00000064367	mt-Nd5	896.275	1006.9	833.54	822.309
ENSMUSG00000046434	Hnrnpa1	802.862	810.477	812.7	835.591
ENSMUSG00000046364	Rpl27a	752.587	769.625	777.083	744.338
ENSMUSG00000078812	Eif5a	1019.34	1014.25	776.192	910.84
ENSMUSG00000018293	Pfn1	1109.99	1104.55	772.782	1041.63
ENSMUSG00000090733	Rps27	749.764	701.426	764.877	707.997
ENSMUSG00000021660	Btf3	819.507	790.455	754.447	775.018
ENSMUSG00000020849	Ywhae	734.178	670.724	733.301	721.041
ENSMUSG00000022283	Pabpc1	826.471	856.081	731.426	763.943
ENSMUSG00000059796	Eif4a1	1010.7	983.844	729.646	767.132
ENSMUSG00000071644	Eef1g	700.785	712.946	710.159	720.843
ENSMUSG00000002985	Apoe	471.847	480.736	708.705	368.912
ENSMUSG00000058600	Rpl30	658.906	674.899	700.898	629.204
ENSMUSG00000025491	Ifitm1	187.672	266.517	697.188	547.444
ENSMUSG00000079641	Rpl39	589.563	592.66	679.728	647.891
ENSMUSG00000037894	H2afz	1325.77	1238.62	672.349	816.801
ENSMUSG00000031765	Mt1	990.942	1047.05	671.115	424.974
ENSMUSG00000073702	Rpl31	609.842	625.414	666.158	648.644
ENSMUSG00000028639	Ybx1	807.722	774.253	665.313	796.274
ENSMUSG00000028691	Prdx1	719.236	672.096	658.204	619.997
ENSMUSG00000031762	Mt2	1247.89	1148.24	645.625	334.698
ENSMUSG00000063229	Ldha	596.032	602.392	645.011	833.388
ENSMUSG00000060143	Gm10076	710.509	729.452	641.082	637.142
ENSMUSG00000022982	Sod1	905.668	953.593	640.506	612.89
ENSMUSG00000056201	Cfl1	902.376	906.99	630.102	796.349
ENSMUSG00000041453	Rpl21	691.427	701.952	629.08	637.194
ENSMUSG00000004980	Hnrnpa2b1	606.495	612.323	583.755	670.104
ENSMUSG00000021546	Hnrnpk	660.408	657.217	572.619	632.935
ENSMUSG00000060591	Ifitm2	387.654	395.878	563.775	473.713
ENSMUSG00000061315	Naca	609.736	596.209	548.717	542.422
ENSMUSG00000041841	Rpl37	511.389	542.901	535.651	489.232
ENSMUSG00000026234	Ncl	796.781	794.803	524.51	607.789
ENSMUSG00000049751	Rpl36al	579.175	579.122	520.135	515.384
ENSMUSG00000064363	mt-Nd4	585.583	632.85	519.883	559.884
ENSMUSG00000030246	Ldhb	206.603	301.483	513.993	348.416
ENSMUSG00000012405	Rpl15	550.161	563.084	510.789	553.656
ENSMUSG00000036781	Rps27l	527.131	462.714	502.715	510.659
ENSMUSG00000023004	Tuba1b	663.606	692.359	498.46	578.726
ENSMUSG00000016319	Slc25a5	446.157	448.207	490.39	411.637
ENSMUSG00000048758	Rpl29	507.998	498.884	487.847	461.361
ENSMUSG00000032249	Anp32a	645.577	628.894	482.599	517.861
ENSMUSG00000025428	Atp5a1	520.513	526.143	467.779	415.029
ENSMUSG00000062070	Pgk1	253.007	265.522	466.135	466.197
ENSMUSG00000003153	Slc2a3	227.817	259.574	455.326	516.043
ENSMUSG00000072235	Tuba1a	179.902	153.581	450.917	682.28
ENSMUSG00000041697	Cox6a1	411.381	409.482	446.116	391.538
ENSMUSG00000062825	Actg1	356.706	433.579	444.835	596.19
ENSMUSG00000020857	Nme2	539.245	502.298	441.53	453.887
ENSMUSG00000057278	Snrpg	586.631	608.476	441.262	570.217
ENSMUSG00000005566	Trim28	573.678	628.773	441.079	527.808
ENSMUSG00000020358	Hnrnpab	565.798	542.454	440.225	532.765
ENSMUSG00000054428	Atpif1	294.429	287.377	429.567	409.061
ENSMUSG00000022884	Eif4a2	314.271	301.605	429.216	324.584
ENSMUSG00000031490	Eif4ebp1	487.986	470.695	425.065	438.314
ENSMUSG00000058799	Nap1l1	475.871	459.157	422.795	472.448
ENSMUSG00000030357	Fkbp4	453.634	476.43	418.577	433.397
ENSMUSG00000024406	Pou5f1	704.549	704.8	416.749	363.342
ENSMUSG00000068039	Tcp1	398.74	376.286	413.991	414.301
ENSMUSG00000030122	Ptms	325.603	310.526	410.808	504.225
ENSMUSG00000028773	Fabp3	76.5097	99.263	407.047	230.052
ENSMUSG00000017778	Cox7c	459.307	449.457	404.819	410.057
ENSMUSG00000035885	Cox8a	495.822	473.058	397.928	345.688
ENSMUSG00000019505	Ubb	443.238	445.997	396.048	385.741
ENSMUSG00000039323	Igfbp2	134.697	117.862	395.631	314.292
ENSMUSG00000024661	Fth1	503.339	464.115	384.567	367.692
ENSMUSG00000041459	Tardbp	373.08	363.69	379.101	380.05
ENSMUSG00000073676	Hspe1	545.332	529.188	370.909	391.284
ENSMUSG00000036438	Calm2	274.351	254.74	365.712	378.655
ENSMUSG00000063171	Rps4l	532.589	569.318	364.829	369.208
ENSMUSG00000060860	Ube2s	344.931	326.37	364.809	360.038
ENSMUSG00000051695	Pcbp1	356.941	374.62	356.331	362.059
ENSMUSG00000015165	Hnrnpl	371.913	359.743	353.818	370.66
ENSMUSG00000000088	Cox5a	387.265	390.547	353.396	289.729
ENSMUSG00000024844	Banf1	350.375	337.908	348.936	328.039
ENSMUSG00000023456	Tpi1	241.43	247.292	345.235	421.82
ENSMUSG00000075706	Gpx4	236.898	266.341	344.287	282.064
ENSMUSG00000025492	Ifitm3	244.452	211.095	341.073	278.011
ENSMUSG00000060743	H3f3a	314.913	321.308	338.486	364.011
ENSMUSG00000014313	Cox6c	405.129	369.966	334.786	312.379
ENSMUSG00000004897	Hdgf	343.722	336.852	328.644	349.281
ENSMUSG00000021134	Srsf5	344.262	339.976	327.95	324.901
ENSMUSG00000032216	Nedd4	271.728	277.733	326.933	338.068
ENSMUSG00000090841	Myl6	288.568	284.604	326.725	417.721
ENSMUSG00000046711	Hmga1	341.774	335.524	326.283	340.843
ENSMUSG00000005732	Ranbp1	400.354	406.636	325.02	367.607
ENSMUSG00000018770	Atp5g3	548.477	554.616	324.285	358.189
ENSMUSG00000022205	Sub1	337.797	332.171	324.123	370.667
ENSMUSG00000074656	Eif2s2	408.046	423.581	318.293	279.323
ENSMUSG00000028367	Txn1	304.96	297.332	316.47	329.404
ENSMUSG00000030057	Cnbp	406.168	419.802	315.952	345.509
ENSMUSG00000034024	Cct2	303.739	310.38	313.971	307.229
ENSMUSG00000029247	Paics	309.851	315.986	313.678	305.5
ENSMUSG00000028333	Anp32b	390.972	387.51	310.963	352.809
ENSMUSG00000024740	Ddb1	218.443	245.689	310.05	319.201
ENSMUSG00000027018	Hat1	209.476	208.142	310.029	237.824
ENSMUSG00000022234	Cct5	315.63	326.688	308.361	320.384
ENSMUSG00000028693	Nasp	357.928	345.224	307.72	346.255
ENSMUSG00000006728	Cdk4	443.939	491.21	304.835	366.731
ENSMUSG00000036427	Gpi1	274.709	283.159	303.869	289.526
ENSMUSG00000062270	Morf4l1	307.459	306.857	302.795	291.753
ENSMUSG00000030007	Cct7	307.529	306.827	301.942	287.285
ENSMUSG00000055839	Tceb2	388.453	381.513	300.67	286.611
ENSMUSG00000036751	Cox6b1	423.806	451.936	300.481	302.873
ENSMUSG00000020402	Vdac1	343.983	370.954	299.947	292.183
ENSMUSG00000029430	Ran	365.371	358.281	298.94	322.587
ENSMUSG00000023175	Bsg	288.984	290.286	298.747	305.56
ENSMUSG00000061518	Cox5b	310.75	312.06	298.244	302.239
ENSMUSG00000055762	Eef1d	351.386	347.784	297.884	330.037
ENSMUSG00000025980	Hspd1	486.039	474.418	297.293	335.745
ENSMUSG00000025613	Cct8	378.871	395.605	296.239	324.963
ENSMUSG00000071528	Usmg5	411.097	362.418	294.855	315.608
ENSMUSG00000035242	Oaz1	318.134	324.526	294.798	342.058
ENSMUSG00000028832	Stmn1	231.95	225.115	293.566	320.268
ENSMUSG00000041881	Ndufa7	268.781	255.553	292.997	262.737
ENSMUSG00000020267	Hint1	376.007	381.493	288.352	296.3
ENSMUSG00000063696	Gm8730	327.85	328.588	287.222	295.139
ENSMUSG00000001416	Cct3	352.975	367.599	287.207	298.447
ENSMUSG00000003814	Calr	435.185	417.43	285.049	333.777
ENSMUSG00000036752	Tubb4b	411.599	383.948	283.26	292.601
ENSMUSG00000030795	Fus	374.236	384.185	281.057	333.152
ENSMUSG00000042079	Hnrnpf	429.121	442.193	280.078	313.189
ENSMUSG00000061904	Slc25a3	377.814	359.089	277.069	273.061
ENSMUSG00000040824	Snrpd2	349.851	331.404	276.798	281.339
ENSMUSG00000052429	Prmt1	350.315	366.327	276.772	319.825
ENSMUSG00000007739	Cct4	228.546	219.369	276.691	258.127
ENSMUSG00000030189	Ybx3	293	275.129	276.458	274.152
ENSMUSG00000022403	St13	227.371	250.721	272.227	271.476
ENSMUSG00000054717	Hmgb2	344.028	326.658	270.56	273.195
ENSMUSG00000053931	Cnn3	205.651	171.464	270.084	192.418
ENSMUSG00000009013	Dynll1	289.144	290.691	269.606	306.321
ENSMUSG00000059534	Uqcr10	362.708	375.322	267.404	248.416
ENSMUSG00000024966	Stip1	282.041	280.216	267.222	271.368
ENSMUSG00000029064	Gnb1	191.761	193	266.802	261.607
ENSMUSG00000009079	Ewsr1	255.849	275.959	266.645	264.826
ENSMUSG00000039221	Rpl22l1	324.514	258.267	266.519	202.697
ENSMUSG00000006498	Ptbp1	318.071	330.236	266.038	289.335
ENSMUSG00000000568	Hnrnpd	397.994	368.254	264.924	298.518
ENSMUSG00000049422	Chchd10	205.692	174.928	264.877	127.756
ENSMUSG00000038845	Phb	384.195	367.632	264.672	285.921
ENSMUSG00000028645	Slc2a1	77.7959	83.4492	264.653	404.149
ENSMUSG00000063856	Gpx1	394.125	399.455	264.14	254.992
ENSMUSG00000035530	Eif1	358.959	350.465	264.084	266.389
ENSMUSG00000020407	Upp1	261.171	308.113	264.064	303.651
ENSMUSG00000006932	Ctnnb1	166.924	189.348	261.511	272.453
ENSMUSG00000005161	Prdx2	269.873	278.529	260.027	263.213
ENSMUSG00000018379	Srsf1	252.06	271.369	259.293	265.009
ENSMUSG00000058655	Eif4b	187.488	195.26	259.082	242.44
ENSMUSG00000029632	Ndufa4	329.064	321.635	256.2	251.009
ENSMUSG00000027405	Nop56	379.029	367.743	255.488	278.404
ENSMUSG00000007850	Hnrnph1	287.13	269.512	255.431	297.344
ENSMUSG00000046432	Ngfrap1	224.933	212.159	254.449	324.694
ENSMUSG00000004264	Phb2	392.659	387.631	254.201	286.595
ENSMUSG00000004951	Hspb1	413.624	441.337	250.308	305.758
ENSMUSG00000017861	Mybl2	186.059	197.791	249.471	193.452
ENSMUSG00000001270	Ckb	427.077	371.325	245.005	154.093
ENSMUSG00000032348	Gsta4	373.791	399.52	244.515	195.361
ENSMUSG00000053565	Eif3k	345.682	334.163	244.252	254.438
ENSMUSG00000024359	Hspa9	303.752	290.668	243.824	217.75
ENSMUSG00000018286	Psmb6	303.906	311.631	240.741	273.038
ENSMUSG00000028851	Nudc	269.733	261.835	240.123	266.887
ENSMUSG00000020719	Ddx5	284.437	286.774	239.051	252.565
ENSMUSG00000066551	Hmgb1	301.108	273.279	238.731	264.784
ENSMUSG00000046865	Fbl	291.666	304.576	235.51	260.919
ENSMUSG00000059743	Fdps	181.992	155.784	234.427	271.822
ENSMUSG00000005610	Eif4g2	365.288	362.428	232.83	288.502
ENSMUSG00000007815	Rhoa	192.757	185.473	231.779	227.52
ENSMUSG00000050071	Bex1	225.014	77.6867	230.174	242.787
ENSMUSG00000040945	Rcc2	281.577	292.885	227.589	228.758
ENSMUSG00000025203	Scd2	313.435	297.336	225.317	295.148
ENSMUSG00000049124	Gm8186	276.851	317.033	224.494	252.663
ENSMUSG00000022312	Eif3h	189.524	178.02	222.899	220.602
ENSMUSG00000012396	Nanog	341.273	326.377	222.681	160.137
ENSMUSG00000100725	HNRNPU	310.286	303.986	222.581	260.064
ENSMUSG00000028964	Park7	263.184	248.579	222.346	229.19
ENSMUSG00000020048	Hsp90b1	257.868	240.495	222.178	245.736
ENSMUSG00000001403	Ube2c	259.942	249.066	221.507	207.8
ENSMUSG00000031422	Morf4l2	315.697	340.336	219.814	238.25
ENSMUSG00000020914	Top2a	198.358	186.685	219.498	194.856
ENSMUSG00000015120	Ube2i	209.005	200.896	219.296	251.018
ENSMUSG00000030342	Cd9	178.28	159.6	219.091	204.395
ENSMUSG00000021290	2010107E04Rik	323.576	302.334	218.557	231.538
ENSMUSG00000090553	Snrpe	282.738	273.154	217.262	240.327
ENSMUSG00000029304	Spp1	398.286	390.502	217.15	206.447
ENSMUSG00000030120	Mlf2	225.394	228.998	217.125	230.573
ENSMUSG00000027184	Caprin1	210.827	221.12	216.726	221.036
ENSMUSG00000040385	Ppp1ca	280.061	271.779	216.048	248.962
ENSMUSG00000031575	Ash2l	233.993	229.985	215.109	173.681
ENSMUSG00000029447	Cct6a	289.378	284.699	215.102	230.796
ENSMUSG00000031848	Lsm4	220.339	215.57	215.012	196.956
ENSMUSG00000063511	Snrnp70	205.15	209.666	214.787	219.614
ENSMUSG00000062683	Atp5g2	176.624	187.182	214.282	207.702
ENSMUSG00000029752	Asns	452.811	465.587	213.394	165.985
ENSMUSG00000027593	Raly	219.892	233.629	213.339	232.353
ENSMUSG00000031708	Tecr	188.847	178.396	212.581	205.464
ENSMUSG00000034120	Srsf2	386.339	362.769	212.562	262.803
ENSMUSG00000029581	Fscn1	256.553	276.516	212.025	298.05
ENSMUSG00000031948	Kars	222.022	216.813	211.674	224.109
ENSMUSG00000071072	Ptges3	249.498	240.108	211.546	189.806
ENSMUSG00000062867	Impdh2	211.912	208.155	210.786	199.561
ENSMUSG00000071172	Srsf3	289.221	273.426	210.645	226.81
ENSMUSG00000020368	Canx	251.703	243.666	210.409	207.362
ENSMUSG00000027907	S100a11	214.024	203.292	208.877	257.129
ENSMUSG00000028820	Sfpq	252.882	251.777	208.584	228.993
ENSMUSG00000027239	Mdk	160.928	174.5	208.094	258.588
ENSMUSG00000020949	Fkbp3	308.716	300.298	207.814	187.304
ENSMUSG00000052833	Sae1	175.293	176.308	207.614	208.209
ENSMUSG00000044627	Swi5	193.753	195.76	207.375	221.673
ENSMUSG00000031954	Cfdp1	203.738	201.283	206.851	225.236
ENSMUSG00000026020	Nop58	298.272	299.174	206.374	200.686
ENSMUSG00000042043	Tbca	171.001	167.744	206.321	226.781
ENSMUSG00000036309	Skp1a	208.303	203.267	205.26	202.679
ENSMUSG00000063882	Uqcrh	260.768	263.802	203.805	217.121
ENSMUSG00000025781	Atp5c1	221.194	213.847	202.94	174.487
ENSMUSG00000029730	Mcm7	214.02	208.651	202.61	202.082
ENSMUSG00000022956	Atp5o	289.548	294.858	201.736	202.774
ENSMUSG00000031447	Lamp1	203.519	211.096	201.323	190.794
ENSMUSG00000022194	Pabpn1	243.876	234.595	200.999	209.43
ENSMUSG00000084786	Ubl5	188.583	205.418	200.488	209.24
ENSMUSG00000068739	Sars	145.148	139.027	200.437	190.589
ENSMUSG00000034566	Atp5h	236.014	235.488	199.841	194.495
ENSMUSG00000074884	Serf2	237.865	237.239	198.892	242.815
ENSMUSG00000032562	Gnai2	158.613	155.837	198.374	204.94
ENSMUSG00000025132	Arhgdia	256.092	264.046	197.798	250.592
ENSMUSG00000018965	Ywhah	164.993	166.488	197.277	223.158
ENSMUSG00000021520	Uqcrb	328.855	342.964	196.722	183.5
ENSMUSG00000031781	Ciapin1	260.556	247.647	196.694	208.162
ENSMUSG00000018362	Kpna2	204.41	187.539	196.084	210.586
ENSMUSG00000032966	Fkbp1a	184.978	188.234	195.2	236.599
ENSMUSG00000027940	Tpm3	259.509	255.18	194.343	208.457
ENSMUSG00000070493	Chchd2	284.284	293.75	194.316	210.571
ENSMUSG00000027342	Pcna	279.221	262.792	193.654	210.719
ENSMUSG00000026219	Trip12	172.673	184.425	192.476	193.387
ENSMUSG00000095180	Rhox5	103.958	136.597	191.699	219.159
ENSMUSG00000020361	Hspa4	258.322	245.415	191.468	197.298
ENSMUSG00000021486	Prelid1	198.036	207.026	191.322	219.591
ENSMUSG00000027566	Psma7	166.86	166.073	191.228	204.937
ENSMUSG00000020649	Rrm2	184.481	175.002	190.042	182.524
ENSMUSG00000041431	Ccnb1	202.12	190.175	189.955	185.787
ENSMUSG00000019942	Cdk1	192.794	194.688	189.671	217.674
ENSMUSG00000047945	Marcksl1	209.319	214.737	189.513	247.849
ENSMUSG00000062248	Cks2	199.167	185.012	188.545	189.348
ENSMUSG00000029777	Gars	238.036	218.744	188.264	193.825
ENSMUSG00000076437	2700094K13Rik	262.781	258.526	188.245	203.336
ENSMUSG00000011179	Odc1	246.569	222.147	188.22	243.822
ENSMUSG00000052456	Asna1	212.918	204.525	187.379	175.905
ENSMUSG00000046718	Bst2	98.9601	69.1261	186.818	106.584
ENSMUSG00000028478	Clta	226.765	236.867	185.938	203.315
ENSMUSG00000018446	C1qbp	253.55	241.165	185.658	179.178
ENSMUSG00000025351	Cd63	211.77	273.364	185.589	214.572
ENSMUSG00000001440	Kpnb1	245.112	258.386	185.292	212.058
ENSMUSG00000049775	Tmsb4x	145.031	121.625	185.161	238.305
ENSMUSG00000021771	Vdac2	192.764	176.216	184.923	161.483
ENSMUSG00000030869	Ndufab1	190.843	197.514	184.173	165.131
ENSMUSG00000069744	Psmb3	254.746	246.998	184.167	180.915
ENSMUSG00000003873	Bax	188.466	189.215	184.159	195.061
ENSMUSG00000032959	Pebp1	158.097	142.234	183.534	173.643
ENSMUSG00000039218	Srrm2	151.64	163.98	182.148	175.362
ENSMUSG00000061613	U2af1	250.501	253.673	182.115	193.096
ENSMUSG00000035215	Lsm7	225.608	230.278	182.058	185.127
ENSMUSG00000027620	Rbm39	152.23	155.665	181.972	167.084
ENSMUSG00000026558	Uck2	117.039	113.587	181.464	128.509
ENSMUSG00000027404	Snrpb	216.744	221.939	181.079	203.589
ENSMUSG00000050856	Atp5k	323.328	279.401	179.994	202.296
ENSMUSG00000020307	Cdc34	192.996	180.095	179.576	192.967
ENSMUSG00000021794	Glud1	173.432	184.375	179.37	140.451
ENSMUSG00000026193	Fn1	178.353	204.877	179.224	121.483
ENSMUSG00000040681	Hmgn1	208.087	204.669	179.196	212.368
ENSMUSG00000074637	Sox2	146.463	153.62	179.018	146.147
ENSMUSG00000027680	Fxr1	136.395	134.214	178.079	153.001
ENSMUSG00000038690	Atp5j2	230.661	230.671	177.849	177.496
ENSMUSG00000051811	Cox6b2	78.3595	83.7739	177.399	132.799
ENSMUSG00000022336	Eif3e	184.305	168.214	175.947	163.669
ENSMUSG00000024048	Myl12a	141.341	137.012	175.796	216.356
ENSMUSG00000031311	Nono	189.464	180.286	175.447	195.205
ENSMUSG00000046323	Dppa3	39.2277	41.6227	175.318	87.9399
ENSMUSG00000033047	Eif3l	193.1	187.088	174.89	173.563
ENSMUSG00000054405	Dnajc8	185.16	175.078	172.993	185.168
ENSMUSG00000056851	Pcbp2	193.159	202.582	172.79	175.898
ENSMUSG00000026281	Dtymk	209.538	201.065	171.973	164.916
ENSMUSG00000016252	Atp5e	175.012	177.934	171.92	164.98
ENSMUSG00000028452	Vcp	190.656	203.972	171.738	196.462
ENSMUSG00000060073	Psma3	245.957	233.346	171.231	182.569
ENSMUSG00000006057	Atp5g1	392.904	372.822	170.634	162.006
ENSMUSG00000022890	Atp5j	198.067	199.787	170.534	164.606
ENSMUSG00000036112	Metap2	187.637	176.382	170.351	192.683
ENSMUSG00000028800	Hdac1	209.675	216.463	170.281	175.697
ENSMUSG00000019179	Mdh2	197.351	197.115	169.149	165.748
ENSMUSG00000027523	Gnas	57.029	70.8368	168.683	229.612
ENSMUSG00000025364	Pa2g4	236.351	238.635	168.585	180.317
ENSMUSG00000032366	Tpm1	35.8941	35.6846	168.017	172.987
ENSMUSG00000024590	Lmnb1	212.46	221.469	167.835	205.653
ENSMUSG00000001056	Nhp2	206.221	185.167	166.985	174.526
ENSMUSG00000030662	Ipo5	147.963	145.06	166.15	185.649
ENSMUSG00000022185	Acin1	169.44	174.412	166.082	168.428
ENSMUSG00000038587	Akap12	154.439	154.625	165.84	144.286
ENSMUSG00000042462	Dctpp1	203.546	183.712	165.471	148.709
ENSMUSG00000033020	Polr2f	196.438	189.096	165.379	184.125
ENSMUSG00000020163	Uqcr11	218.032	222.239	165.272	170.019
ENSMUSG00000016554	Eif3d	168.849	165.591	165.085	153.474
ENSMUSG00000041355	Ssr2	180.226	182.079	164.993	151.866
ENSMUSG00000028745	Capzb	126.123	125.022	164.756	169.783
ENSMUSG00000025503	Taldo1	178.647	163.37	164.321	150.837
ENSMUSG00000024949	Sf1	190.03	192.736	164.12	177.027
ENSMUSG00000068220	Lgals1	61.5349	75.2263	163.341	270.201
ENSMUSG00000031068	Glrx3	112.587	111.501	163.264	159.307
ENSMUSG00000039067	Psmd7	195.686	174.037	163.198	163.254
ENSMUSG00000021037	Ahsa1	236.017	250.015	163.091	174.544
ENSMUSG00000048076	Arf1	185.88	190.375	161.903	173.808
ENSMUSG00000034391	Fbxo15	153.709	148.707	161.853	125.624
ENSMUSG00000026496	Parp1	187.697	192.862	161.835	142.831
ENSMUSG00000005370	Msh6	183.93	175.974	161.784	132.413
ENSMUSG00000045983	Eif4g1	216.672	236.887	161.702	204.549
ENSMUSG00000024640	Psat1	205.481	175.39	161.532	138.017
ENSMUSG00000070319	Eif3g	185.531	189.541	161.389	166.594
ENSMUSG00000021218	Gdi2	171.221	152.57	161.069	145.736
ENSMUSG00000091537	Tma7	258.369	235.36	160.391	207.088
ENSMUSG00000026750	Psmb7	180.659	175.7	159.726	160.704
ENSMUSG00000059208	Hnrnpm	242.774	252.972	159.511	193.788
ENSMUSG00000015671	Psma2	199.958	199.55	159.294	172.462
ENSMUSG00000021024	Psma6	192.565	179.007	159.022	163.779
ENSMUSG00000041203	2310036O22Rik	201.833	199.471	158.31	186.79
ENSMUSG00000010376	Nedd8	180.599	183.504	157.734	183.628
ENSMUSG00000031353	Rbbp7	180.206	183.19	156.457	179.644
ENSMUSG00000032301	Psma4	192.48	180.94	156.427	154.248
ENSMUSG00000037706	Cd81	93.7766	99.3757	155.921	153.893
ENSMUSG00000005054	Cstb	189.605	157.933	155.435	116.344
ENSMUSG00000040669	Phc1	82.294	72.6676	155.367	125
ENSMUSG00000055302	Mrfap1	201.046	195.588	155.08	161.036
ENSMUSG00000002477	Snrpd1	174.501	163.875	154.953	164.578
ENSMUSG00000020571	Pdia6	148.21	145.808	154.847	164.839
ENSMUSG00000016541	Atxn10	69.5723	69.7878	154.698	146.043
ENSMUSG00000049932	H2afx	128.512	155.171	154.66	158.658
ENSMUSG00000028692	Akr1a1	174.371	174.238	154.37	164.295
ENSMUSG00000025204	Ndufb8	171.327	164.5	154.338	143.767
ENSMUSG00000045136	Tubb2b	195.371	210.273	154.325	139.761
ENSMUSG00000026385	Dbi	158.577	146.572	153.906	173.093
ENSMUSG00000021957	Tkt	159.267	167.137	153.228	175.078
ENSMUSG00000026355	Mcm6	156.43	148.9	153.109	134.502
ENSMUSG00000051176	Zfp42	247.485	250.38	152.782	139.983
ENSMUSG00000001924	Uba1	199.568	195.031	152.54	150.261
ENSMUSG00000032383	Ppib	234.209	236.617	152.516	169.107
ENSMUSG00000068523	Gng5	161.708	158.716	152.108	184.262
ENSMUSG00000056076	Eif3b	191.477	195.845	151.613	168.135
ENSMUSG00000004455	Ppp1cc	178.262	188.207	151.601	147.877
ENSMUSG00000005779	Psmb4	210.101	202.459	151.224	162.479
ENSMUSG00000029922	Mkrn1	203.615	191.079	151.12	113.079
ENSMUSG00000040731	Eif4h	169.335	173.518	150.865	161.315
ENSMUSG00000028798	Eif3i	179.57	183.131	150.757	158.608
ENSMUSG00000011752	Pgam1	149.96	159.926	150.71	169.107
ENSMUSG00000041859	Mcm3	177.827	173.184	150.459	143.212
ENSMUSG00000024576	Csnk1a1	127.495	128.095	150.259	135.974
ENSMUSG00000024991	Eif3a	167.261	167.511	150.02	150.493
ENSMUSG00000001228	Uhrf1	233.549	227.111	149.959	165.935
ENSMUSG00000032575	Manf	165.282	146.774	149.648	170.281
ENSMUSG00000022193	Psmb5	171.399	171.92	149.358	159.584
ENSMUSG00000018666	Cbx1	153.265	142.659	149.147	143.392
ENSMUSG00000006398	Cdc20	137.094	139.858	148.942	163.288
ENSMUSG00000003072	Atp5d	154.849	148.117	148.882	134.786
ENSMUSG00000001424	Snd1	152.022	157.151	148.868	145.025
ENSMUSG00000043866	Taf10	126.536	126.153	148.655	147.435
ENSMUSG00000007656	Arpp19	166.31	156.742	148.209	167.038
ENSMUSG00000016559	H3f3b	236.829	205.478	148.031	172.069
ENSMUSG00000056612	Ppp1r14b	179.259	161.482	147.574	170.131
ENSMUSG00000029328	Hnrnpdl	187.559	177.874	147.423	136.043
ENSMUSG00000027203	Dut	176.979	169.202	147.312	159.354
ENSMUSG00000041740	Rnf10	137.257	144.251	147.054	141
ENSMUSG00000041718	Alg13	148.642	166.625	146.778	108.088
ENSMUSG00000042712	Wbp5	103.001	98.0506	146.465	149.175
ENSMUSG00000021131	Erh	254.341	245.141	146.331	184.452
ENSMUSG00000004667	Polr2e	172.982	181.505	146.231	132.082
ENSMUSG00000057236	Rbbp4	172.987	157.102	145.885	140.127
ENSMUSG00000006699	Cdc42	126.81	117.942	145.755	155.702
ENSMUSG00000062981	Mrpl42	145.032	165.968	145.194	136.963
ENSMUSG00000030654	Arl6ip1	180.633	167.325	144.867	145.738
ENSMUSG00000015937	H2afy	121.808	132.608	144.772	122.971
ENSMUSG00000021577	Sdha	149.169	153.057	144.647	123.409
ENSMUSG00000060373	Hnrnpc	176.154	171.274	144.507	144.363
ENSMUSG00000022474	Pmm1	89.0532	109.383	143.947	103.599
ENSMUSG00000021606	Ndufs6	168.139	165.388	143.906	129.727
ENSMUSG00000014769	Psmb1	138.349	139.466	143.635	144.453
ENSMUSG00000037236	Matr3	144.436	139.464	143.589	137.305
ENSMUSG00000014195	Dnajc7	148.456	146.521	143.483	123.097
ENSMUSG00000011114	Tbrg1	104.529	113.234	143.476	148.09
ENSMUSG00000055436	Srsf11	132.488	138.788	143.413	150.702
ENSMUSG00000005410	Mcm5	202.729	203.461	142.814	148.256
ENSMUSG00000000303	Cdh1	185.191	143.972	142.724	113.63
ENSMUSG00000035960	Apex1	268.51	267.274	142.286	178.361
ENSMUSG00000035674	Ndufa3	173.262	182.925	141.454	146.134
ENSMUSG00000031622	Sin3b	123.192	132.439	141.421	156.113
ENSMUSG00000027067	Ssrp1	200.26	195.279	141.328	150.733
ENSMUSG00000019432	Ddx39b	222.673	235.736	141.19	173.999
ENSMUSG00000030879	Mrpl17	204.938	234.216	140.69	157.935
ENSMUSG00000031960	Aars	195.49	172.341	140.5	137.856
ENSMUSG00000001794	Capns1	208.983	211.461	139.908	144.813
ENSMUSG00000005481	Ddx39	207.365	198.607	139.42	168.727
ENSMUSG00000041560	Gltscr2	128.193	125.269	139.299	134.091
ENSMUSG00000007836	Hnrnpa0	169.497	165.053	139.262	161.875
ENSMUSG00000021963	Sap18	169.679	165.705	138.875	153.273
ENSMUSG00000020186	Csrp2	85.7137	90.3501	138.696	115.106
ENSMUSG00000022962	Gart	130.99	127.582	138.649	122.803
ENSMUSG00000028138	Adh5	146.217	148.548	138.6	124.93
ENSMUSG00000068744	Psrc1	69.2171	63.1914	138.594	128.203
ENSMUSG00000000730	Dnmt3l	95.6967	90.6201	138.161	178.79
ENSMUSG00000028044	Cks1b	129.599	134.094	138.118	148.907
ENSMUSG00000039682	Lap3	273.328	255.666	137.96	106.857
ENSMUSG00000069565	Dazap1	107.108	102.027	137.947	135.826
ENSMUSG00000022437	Samm50	143.673	130.326	137.719	128.529
ENSMUSG00000042406	Atf4	193.255	185.103	137.662	141.432
ENSMUSG00000093930	Hmgcs1	92.0521	90.9759	137.618	184.832
ENSMUSG00000061479	Snrpa	120.705	120.501	137.587	135.444
ENSMUSG00000071655	Ubxn1	149.124	146.87	137.404	147.907
ENSMUSG00000041571	Sepw1	160.666	174.07	137.235	176.849
ENSMUSG00000024422	Dhx16	140.327	152.403	137.143	130.428
ENSMUSG00000036371	Serbp1	156.991	154.913	136.932	133.019
ENSMUSG00000051391	Ywhag	186.114	202.552	136.714	153.584
ENSMUSG00000059552	Trp53	200.923	213.529	136.615	140.585
ENSMUSG00000001175	Calm1	133.137	153.653	136.151	179.737
ENSMUSG00000028484	Psip1	113.197	105.746	135.661	146.531
ENSMUSG00000096768	Erdr1	59.5353	53.3571	135.567	102.1
ENSMUSG00000068882	Ssb	165.424	159.207	135.101	151.989
ENSMUSG00000044894	Uqcrq	234.787	213.214	134.82	143.327
ENSMUSG00000036036	Zfp57	244.612	242.493	134.717	141.034
ENSMUSG00000052397	Ezr	92.6441	87.3956	134.616	123.022
ENSMUSG00000030541	Idh2	81.4828	91.9399	132.933	101.553
ENSMUSG00000017723	Wfdc2	120.52	88.2382	132.754	99.5294
ENSMUSG00000027170	Eif3m	127.441	126.317	132.728	131.4
ENSMUSG00000025190	Got1	93.3029	90.3439	132.497	96.1784
ENSMUSG00000055148	Klf2	108.954	116.213	132.484	94.9411
ENSMUSG00000078578	Ube2d3	177.056	167.728	132.332	139.399
ENSMUSG00000022551	Cyc1	167.305	157.228	132.228	118.716
ENSMUSG00000020917	Acly	164.889	164.373	132.165	154.258
ENSMUSG00000032494	Tdgf1	192.031	181.772	131.613	141.141
ENSMUSG00000000563	Atp5f1	166.534	152.914	131.51	122.922
ENSMUSG00000031586	Rbpms	74.472	78.2854	131.399	127.297
ENSMUSG00000024208	Uqcc2	108.204	104.917	131.24	120.675
ENSMUSG00000002870	Mcm2	174.293	177.185	131.159	136.919
ENSMUSG00000046516	Cox17	153.635	142.358	131.152	128.988
ENSMUSG00000043411	Usp48	94.6502	88.8383	131.097	87.8136
ENSMUSG00000030435	U2af2	169.016	169.679	131.076	147.263
ENSMUSG00000028455	Stoml2	179.903	171.075	130.91	139.769
ENSMUSG00000076432	Ywhaq	133.386	144.84	130.828	140.806
ENSMUSG00000022450	Ndufa6	112.936	105.264	130.185	108.084
ENSMUSG00000022285	Ywhaz	152.275	148.662	130.159	144.627
ENSMUSG00000018593	Sparc	189.397	194.133	129.889	161.19
ENSMUSG00000028809	Srrm1	125.292	118.785	129.761	127.109
ENSMUSG00000026864	Hspa5	216.903	197.623	129.429	179.039
ENSMUSG00000026276	42249	86.1329	91.6557	129.339	126.785
ENSMUSG00000026790	Odf2	115.088	112.858	129.091	114.35
ENSMUSG00000030738	Eif3c	155.202	152.745	128.281	140.974
ENSMUSG00000006998	Psmd2	181.707	190.558	128.108	147.238
ENSMUSG00000031633	Slc25a4	99.8764	96.8115	127.946	150.035
ENSMUSG00000037815	Ctnna1	107.248	111.868	127.465	127.865
ENSMUSG00000000787	Ddx3x	182.271	176.511	127.401	142.714
ENSMUSG00000040463	Mybbp1a	200.364	212.201	126.977	138.13
ENSMUSG00000038717	Atp5l	162.618	168.444	126.617	135.816
ENSMUSG00000055065	Ddx17	93.4641	101.739	126.606	122.082
ENSMUSG00000034868	Myl12b	159.57	152.087	125.891	119.389
ENSMUSG00000024248	Cox7a2l	73.3798	68.6477	125.681	105.046
ENSMUSG00000025651	Uqcrc1	167.805	169.795	125.614	113.257
ENSMUSG00000056394	Lig1	165.983	165.282	125.405	130.131
ENSMUSG00000021178	Psmc1	165.553	147.177	125.273	136.919
ENSMUSG00000022354	Ndufb9	139.457	132.765	125.27	119.464
ENSMUSG00000033845	Mrpl15	118.26	112.336	124.914	108.373
ENSMUSG00000024006	Stk38	121.491	115.638	124.841	92.8385
ENSMUSG00000032199	Polr2m	152.605	161.589	124.533	142.059
ENSMUSG00000030796	Tead2	75.9628	79.329	124.517	152.968
ENSMUSG00000004285	Atp6v1f	118.696	113.881	124.363	121.839
ENSMUSG00000020738	Sumo2	148.645	137.779	124.215	129.859
ENSMUSG00000052926	Rnaseh2a	126.742	135.988	124.198	113.291
ENSMUSG00000004207	Psap	92.7914	101.356	124.174	123.193
ENSMUSG00000019428	Fkbp8	146.649	143.931	124.003	132.536
ENSMUSG00000031167	Rbm3	188.464	181.991	123.709	144.327
ENSMUSG00000020471	Pold2	84.1134	79.4397	123.046	96.6732
ENSMUSG00000015749	Anp32e	159.996	146.167	122.958	130.219
ENSMUSG00000020458	Rtn4	153.356	152.93	122.898	157.149
ENSMUSG00000031672	Got2	135.676	140.534	122.831	125.225
ENSMUSG00000052997	Uba2	194.747	204.423	122.654	115.812
ENSMUSG00000029713	Gnb2	107.48	116.119	122.462	149.967
ENSMUSG00000015932	Dstn	127.953	120.857	122.093	113.374
ENSMUSG00000028410	Dnaja1	160.09	140.298	122.008	129.142
ENSMUSG00000028729	Ebna1bp2	118.721	115.727	121.957	117.202
ENSMUSG00000029649	Pomp	153.44	153.701	121.753	142.46
ENSMUSG00000002102	Psmc3	175.379	171.078	121.655	138.056
ENSMUSG00000029177	Cenpa	120.466	120.123	120.513	110.642
ENSMUSG00000028426	Rad23b	160.226	160.333	120.356	142.406
ENSMUSG00000027506	Tpd52	70.6294	65.3454	120.299	82.1753
ENSMUSG00000054808	Actn4	133.245	120.564	120.212	134.51
ENSMUSG00000026547	Tagln2	61.0968	64.3184	119.959	164.358
ENSMUSG00000087166	L1td1	273.05	239.635	119.432	112.568
ENSMUSG00000027673	Ndufb5	121.898	125.734	119.171	99.989
ENSMUSG00000007721	Ccdc124	112.806	107.293	119.079	125.264
ENSMUSG00000020708	Psmc5	184.036	185.702	118.727	136.12
ENSMUSG00000024587	Nars	164.309	151.934	118.564	128.24
ENSMUSG00000007564	Ppp2r1a	134.177	138.469	118.186	122.228
ENSMUSG00000079658	Tceb1	150.687	135.116	117.803	119.131
ENSMUSG00000079477	Rab7	143.069	153.467	117.8	118.872
ENSMUSG00000051223	Bzw1	190.096	191.191	117.608	138.962
ENSMUSG00000030751	Psma1	145.901	138.155	117.13	122.953
ENSMUSG00000005846	Rsl1d1	159.594	159.553	116.09	122.243
ENSMUSG00000008892	Vdac3	141.675	129.189	116.081	122.312
ENSMUSG00000005625	Psmd4	140.981	137.56	115.561	122.465
ENSMUSG00000006442	Srm	160.1	168.506	115.469	116.352
ENSMUSG00000027423	Snx5	177.387	166.189	115.397	131.103
ENSMUSG00000033475	Tomm6	167.964	158.092	115.327	136.058
ENSMUSG00000038393	Txnip	31.6897	28.5034	115.242	63.2679
ENSMUSG00000063870	Chd4	115.691	120.411	114.924	135.004
ENSMUSG00000003868	Ruvbl2	126.823	125.827	114.904	113.404
ENSMUSG00000059040	Eno1b	90.1294	96.7704	114.774	125.906
ENSMUSG00000074578	1500012F01Rik	116.09	110.393	114.661	106.334
ENSMUSG00000010608	Rbm25	136.681	138.3	114.205	112.365
ENSMUSG00000021282	Eif5	153.056	143.7	114.2	125.317
ENSMUSG00000022443	Myh9	55.1932	59.5222	114.034	118.877
ENSMUSG00000019370	Calm3	99.2142	97.1081	113.757	118.463
ENSMUSG00000034192	Lsm3	180.386	169.91	113.582	133.313
ENSMUSG00000020265	Sumo3	134.634	127.7	113.342	107.507
ENSMUSG00000033161	Atp1a1	131.502	133.214	113.128	111.069
ENSMUSG00000029203	Ube2k	86.8207	81.1951	112.956	125.617
ENSMUSG00000024038	Ndufv3	113.183	130.324	112.9	104.371
ENSMUSG00000021196	Pfkp	93.1771	90.6878	112.405	86.3521
ENSMUSG00000006412	Pfdn2	95.9115	85.062	112.315	101.002
ENSMUSG00000053411	Cbx7	89.4293	82.2421	112.311	116.377
ENSMUSG00000022010	Tsc22d1	133.185	162.025	112.088	118.455
ENSMUSG00000025001	Hells	135.668	126.108	111.704	102.728
ENSMUSG00000028837	Psmb2	138.957	135.752	111.262	122.172
ENSMUSG00000007891	Ctsd	71.288	66.9303	111.1	88.6467
ENSMUSG00000047459	Dynlrb1	107.66	101.597	110.807	115.236
ENSMUSG00000015092	Edf1	116.138	116.093	110.691	116.511
ENSMUSG00000029817	Tra2a	87.3993	92.0036	110.423	101.229
ENSMUSG00000054312	Mrps21	106.219	105.639	110.311	124.67
ENSMUSG00000014226	Cacybp	137.867	139.255	110.305	119.346
ENSMUSG00000024151	Msh2	115.316	114.169	110.213	92.1851
ENSMUSG00000018765	Fxr2	64.68	56.4367	110.195	95.0067
ENSMUSG00000020440	Arf5	71.8763	72.4457	110.17	114.883
ENSMUSG00000019804	Snx3	136.019	134.998	109.746	112.044
ENSMUSG00000021728	Emb	20.4453	24.3803	109.723	159.987
ENSMUSG00000031585	Gtf2e2	114.814	107.756	109.609	123.831
ENSMUSG00000028062	Lamtor2	68.3002	64.6916	109.59	83.2164
ENSMUSG00000022477	Aco2	101.934	94.8962	109.487	86.2733
ENSMUSG00000078784	1810022K09Rik	195.762	166.382	109.419	130.351
ENSMUSG00000027248	Pdia3	170.751	162.325	109.363	131.321
ENSMUSG00000058355	Abce1	119.179	123.909	109.359	106.817
ENSMUSG00000021255	Esrrb	165.185	176.502	109.291	73.1944
ENSMUSG00000078974	Sec61g	174.594	180.591	109.251	139.396
ENSMUSG00000039985	Fam60a	84.8803	85.0658	109.059	122.232
ENSMUSG00000034165	Ccnd3	96.9599	114.035	108.933	117.537
ENSMUSG00000030591	Psmd8	120.71	109.655	108.661	104.929
ENSMUSG00000027804	Ppid	120.979	113.871	108.482	117.671
ENSMUSG00000027288	Zfp106	88.5269	93.1427	108.452	92.4384
ENSMUSG00000015143	Actn1	83.7339	95.2103	108.153	124.452
ENSMUSG00000033732	Sf3b3	136.644	138.937	108.02	116.983
ENSMUSG00000018677	Slc25a39	124.035	121.336	108.007	85.7546
ENSMUSG00000030678	Maz	108.063	109.272	107.859	110.971
ENSMUSG00000038482	Tfdp1	132.811	126.241	107.502	113.867
ENSMUSG00000020290	Xpo1	117.745	114.857	107.337	106.521
ENSMUSG00000025223	Ldb1	77.8243	86.8667	107.326	111.7
ENSMUSG00000022710	Usp7	120.21	119.736	107.073	100.552
ENSMUSG00000002227	Mov10	53.7919	65.4536	106.974	92.4248
ENSMUSG00000043962	Thrap3	155.773	160.44	106.85	119.323
ENSMUSG00000005687	Bcas2	120.191	114.114	106.712	93.6148
ENSMUSG00000033938	Ndufb7	147.867	143.419	106.701	110.336
ENSMUSG00000079426	Arpc4	171.371	180.857	106.62	136.77
ENSMUSG00000016921	Srsf6	175.971	181.504	106.505	128.352
ENSMUSG00000013629	Cad	79.1892	87.7276	106.328	94.0245
ENSMUSG00000028792	Ak2	125.351	124.161	106.225	107.129
ENSMUSG00000033918	Parl	165.416	150.13	105.803	110.097
ENSMUSG00000038965	Ube2l3	110.547	104.088	105.78	113.244
ENSMUSG00000050966	Lin28a	60.1249	73.3413	105.646	161.351
ENSMUSG00000020022	Ndufa12	140.618	135.3	105.546	94.6822
ENSMUSG00000003038	Hmgn2	136.685	135.039	105.386	152.031
ENSMUSG00000028609	Magoh	150.312	153.319	104.796	125.905
ENSMUSG00000024914	Drap1	104.805	100.127	104.671	106.241
ENSMUSG00000031146	Plp2	136.175	146.779	104.603	101.583
ENSMUSG00000038502	Ptov1	75.7619	83.093	104.51	111.43
ENSMUSG00000004268	Emg1	163.837	164.005	104.451	115.325
ENSMUSG00000053317	Sec61b	156.933	154.983	104.44	127.303
ENSMUSG00000029169	Dhx15	114.787	111.977	104.226	107.704
ENSMUSG00000031231	Cox7b	134.142	137.252	104.103	101.106
ENSMUSG00000038762	Abcf1	96.6685	96.9114	103.87	100.369
ENSMUSG00000011257	Pabpc4	132.243	137.348	103.809	103.232
ENSMUSG00000025130	P4hb	179.204	180.154	103.8	126.482
ENSMUSG00000031328	Flna	76.4026	88.0207	103.722	132.444
ENSMUSG00000032449	Slc25a36	58.0219	63.8974	103.661	56.2589
ENSMUSG00000021910	Nisch	81.1848	83.9892	103.59	128.726
ENSMUSG00000029131	Dnajb6	104.153	105.004	103.513	105.748
ENSMUSG00000025580	Eif4a3	135.985	137.17	103.46	125.175
ENSMUSG00000032397	Tipin	134.406	126.899	103.164	99.9089
ENSMUSG00000020430	Pes1	127.677	127.157	103.093	98.9187
ENSMUSG00000004610	Etfb	110.194	112.02	102.904	95.0323
ENSMUSG00000032330	Cox7a2	132.617	116.046	102.794	93.8655
ENSMUSG00000041959	S100a10	62.1985	65.7434	102.767	140.152
ENSMUSG00000005683	Cs	115	113.021	102.748	97.8701
ENSMUSG00000031838	Ifi30	47.6912	49.6891	102.698	60.9929
ENSMUSG00000002416	Ndufb2	126.31	127.226	102.682	107.736
ENSMUSG00000021111	Papola	112.91	110.861	102.66	116.612
ENSMUSG00000024387	Csnk2b	135.649	122.309	102.404	96.2679
ENSMUSG00000000278	Scpep1	80.0799	83.3443	102.387	82.4098
ENSMUSG00000031403	Dkc1	141.786	137.451	102.228	95.9681
ENSMUSG00000020250	Txnrd1	101.904	104.519	102.088	97.6274
ENSMUSG00000063358	Mapk1	92.5904	97.3493	102.008	102.662
ENSMUSG00000037197	Rbm17	101.665	102.834	101.874	102.593
ENSMUSG00000030647	Ndufc2	104.517	104.363	101.663	88.5238
ENSMUSG00000021243	Fcf1	107.682	101.574	101.631	103.899
ENSMUSG00000022995	Enah	53.5046	56.4651	101.571	95.3751
ENSMUSG00000037058	Paip2	81.7873	78.5673	101.567	105.271
ENSMUSG00000035048	Anapc13	83.1888	88.1505	101.547	96.2647
ENSMUSG00000020328	Nudcd2	101.097	102.787	101.479	108.934
ENSMUSG00000024835	Coro1b	72.2695	76.3581	100.96	101.597
ENSMUSG00000021377	Dek	139.073	142.245	100.95	121.962
ENSMUSG00000029623	Pdap1	133.022	126.517	100.698	118.22
ENSMUSG00000068749	Psma5	130.709	127.895	100.691	113.742
ENSMUSG00000027447	Cst3	104.636	123.525	100.616	103.166
ENSMUSG00000030872	Gga2	70.3145	79.5842	100.544	89.4142
ENSMUSG00000040667	Nup88	76.4699	72.0828	100.502	82.9175
ENSMUSG00000006304	Arpc2	97.6313	98.6673	100.393	121.996
ENSMUSG00000024392	Bag6	107.062	111.081	100.187	110.226
ENSMUSG00000024853	Sf3b2	108.038	116.323	100.078	106.651
ENSMUSG00000032803	Cdv3	119.105	121.799	99.9501	110.657
ENSMUSG00000029836	Cbx3	135.544	125.513	99.7553	98.9661
ENSMUSG00000024067	Dpy30	147.128	125.573	99.7196	98.2984
ENSMUSG00000032218	Ccnb2	70.2178	70.2902	99.6637	96.1157
ENSMUSG00000031984	2810004N23Rik	114.517	103.976	99.464	115.185
ENSMUSG00000026341	Actr3	93.2816	88.8043	99.4474	92.5799
ENSMUSG00000038252	Ncapd2	103.737	106.466	99.2237	105.422
ENSMUSG00000030603	Psmc4	149.654	149.699	99.1217	116.821
ENSMUSG00000023010	Tmbim6	104.816	97.2742	98.972	107.766
ENSMUSG00000042367	Gjb3	113.977	125.511	98.9606	92.8509
ENSMUSG00000027671	Actl6a	121.743	118.48	98.8103	96.8012
ENSMUSG00000019362	D8Ertd738e	164.079	158.921	98.7101	129.289
ENSMUSG00000017716	Birc5	134.965	134.229	98.5948	113.67
ENSMUSG00000024097	Srsf7	110.279	103.2	98.5447	103.469
ENSMUSG00000019818	Cd164	65.5496	67.0834	98.4704	95.4698
ENSMUSG00000034341	Wbp2	58.5413	55.5767	98.3921	68.2077
ENSMUSG00000022841	Ap2m1	117.375	139.762	98.04	139.043
ENSMUSG00000054387	Mdm4	54.7905	54.6261	97.9571	59.2879
ENSMUSG00000027642	Rpn2	110.626	111.38	97.6337	96.0222
ENSMUSG00000025066	Sfr1	112.108	107.755	97.5435	98.6302
ENSMUSG00000013593	Ndufs2	110.49	112.916	97.5192	94.7388
ENSMUSG00000029687	Ezh2	100.235	98.3888	97.4868	97.3431
ENSMUSG00000067367	Lyar	117.275	103.538	97.4743	101.069
ENSMUSG00000023505	Cdca3	96.7574	106.858	97.2582	95.1519
ENSMUSG00000031799	Tpm4	51.7406	52.0604	97.2066	146.882
ENSMUSG00000024309	Pfdn6	117.827	114.262	97.1719	107.419
ENSMUSG00000063480	Nhp2l1	144.236	145.802	97.1168	108.703
ENSMUSG00000047501	Cldn4	57.0637	35.4078	97.0918	34.913
ENSMUSG00000017421	Zfp207	106.748	112.344	97.0681	110.011
ENSMUSG00000003824	Syce2	101.819	96.6204	96.538	88.147
ENSMUSG00000064068	Mtx1	116.447	120.075	96.511	102.735
ENSMUSG00000019777	Hdac2	130.746	127.341	96.3254	82.7192
ENSMUSG00000031029	Eif3f	92.9731	97.3728	95.8966	92.802
ENSMUSG00000030983	Bccip	119.504	109.251	95.7248	91.3173
ENSMUSG00000002524	Puf60	80.6189	80.0837	95.383	99.6065
ENSMUSG00000050628	Ubald2	51.5098	53.663	95.2466	66.068
ENSMUSG00000024393	Prrc2a	72.7964	75.1385	94.9547	104.944
ENSMUSG00000020277	Pfkl	40.0942	43.5502	94.6431	110.291
ENSMUSG00000061032	Rrp1	99.0135	92.5285	94.6176	107.328
ENSMUSG00000031701	Dnaja2	116.207	105.1	94.1577	92.651
ENSMUSG00000024811	Tnks2	62.6191	60.3537	93.9598	81.0988
ENSMUSG00000025134	Alyref	145.671	143.693	93.8434	99.3888
ENSMUSG00000029465	Arpc3	89.1847	80.1795	93.4878	103.107
ENSMUSG00000092035	Peg10	8.17905	18.7283	93.3933	214.368
ENSMUSG00000024217	Snrpc	104.513	99.8306	93.3534	96.2604
ENSMUSG00000027397	Slc20a1	92.173	72.6278	93.2783	78.1902
ENSMUSG00000029538	Srsf9	74.2121	86.3824	93.2599	104.151
ENSMUSG00000027282	Mtch2	102.398	102.916	92.9584	85.318
ENSMUSG00000030884	Uqcrc2	103.271	103.177	92.8054	81.1609
ENSMUSG00000006715	Gmnn	114.496	107.367	92.6969	94.6476
ENSMUSG00000003380	Rabac1	55.358	56.3925	92.4075	75.1954
ENSMUSG00000053398	Phgdh	92.2144	73.4296	92.3646	78.5003
ENSMUSG00000039128	Cdc123	89.8187	94.1335	92.2312	109.688
ENSMUSG00000021832	Psmc6	105.697	100.637	92.1525	93.9601
ENSMUSG00000068823	Csde1	102.165	101.356	92.0754	89.1359
ENSMUSG00000030512	Snrpa1	79.0191	74.6726	92.0207	89.1713
ENSMUSG00000020737	Hn1	75.5963	52.6073	91.975	97.9213
ENSMUSG00000027374	Mrps5	102.953	95.7894	91.9478	77.2649
ENSMUSG00000007050	Lsm2	104.506	112.032	91.9248	91.622
ENSMUSG00000016427	Ndufa1	91.666	89.3911	91.8599	92.0074
ENSMUSG00000074227	Spint2	71.9518	51.06	91.8359	66.3867
ENSMUSG00000017221	Psmd3	126.058	120.759	91.775	108.738
ENSMUSG00000025439	Clns1a	105.37	105.434	91.6395	111.199
ENSMUSG00000021595	Nsun2	127.314	127.266	91.6046	101.232
ENSMUSG00000035726	Supt16	108.871	105.412	91.4876	92.0383
ENSMUSG00000051257	Trap1a	162.92	160.93	91.4103	82.1458
ENSMUSG00000037266	Rsrp1	47.0368	52.2434	91.3561	78.2094
ENSMUSG00000000751	Rpa1	117.112	114.389	91.1636	88.1717
ENSMUSG00000030697	Ppp4c	138.281	135.968	91.1227	97.4967
ENSMUSG00000029472	Anapc5	113.025	111.959	91.0944	88.0551
ENSMUSG00000031432	Prps1	66.0029	67.0674	90.9703	90.6437
ENSMUSG00000037851	Iars	104.711	111.326	90.8207	92.3618
ENSMUSG00000028676	Srsf10	98.2912	96.0868	90.8016	89.8158
ENSMUSG00000034424	Gcsh	121.326	119.516	90.7934	87.6226
ENSMUSG00000030127	Cops7a	108.021	109.191	90.6836	83.3931
ENSMUSG00000043091	Tuba1c	109.129	110.04	90.6727	95.2074
ENSMUSG00000046691	Chtf8	68.6595	68.4481	90.6622	98.8581
ENSMUSG00000028010	Gar1	109.143	127.856	90.4603	104.97
ENSMUSG00000031584	Gsr	130.973	132.542	90.3321	63.4398
ENSMUSG00000029038	Ssu72	71.5373	66.1003	90.2699	86.2379
ENSMUSG00000029767	Calu	91.3718	99.39	90.1335	94.1896
ENSMUSG00000042354	Gnl3	121.049	122.945	90.0987	94.3284
ENSMUSG00000018501	Ncor1	98.3522	104.269	89.9764	79.8847
ENSMUSG00000010095	Slc3a2	98.3565	89.8462	89.9304	87.9831
ENSMUSG00000044783	Hjurp	62.3023	63.3468	89.9198	83.676
ENSMUSG00000030867	Plk1	77.1833	75.1567	89.743	93.669
ENSMUSG00000063787	Chchd1	87.1281	79.2931	89.6766	82.6669
ENSMUSG00000005204	Senp3	113.301	108.579	89.6491	84.4811
ENSMUSG00000021807	2700060E02Rik	101.334	98.5145	89.6359	78.4654
ENSMUSG00000027201	Myef2	51.8184	36.4002	89.5665	94.9221
ENSMUSG00000029147	Ppm1g	127.397	130.665	89.4804	100.733
ENSMUSG00000015837	Sqstm1	76.1629	80.3766	89.3323	81.6199
ENSMUSG00000034681	Rnps1	82.6644	78.3655	89.321	81.006
ENSMUSG00000030417	Pdcd5	111.436	104.178	89.2994	103.448
ENSMUSG00000036940	Kdm1a	76.1572	75.7704	89.267	87.7242
ENSMUSG00000017009	Sdc4	33.1445	27.8525	89.0504	44.6626
ENSMUSG00000007041	Clic1	49.2121	55.1715	88.9501	100.277
ENSMUSG00000055044	Pdlim1	83.1835	96.5999	88.8177	103.43
ENSMUSG00000023495	Pcbp4	42.4428	49.8372	88.813	121.225
ENSMUSG00000009863	Sdhb	87.6596	83.5156	88.7758	73.4205
ENSMUSG00000062203	Gspt1	94.582	94.3793	88.7544	103.566
ENSMUSG00000026917	Wdr5	128.201	99.0741	88.644	69.8032
ENSMUSG00000039016	Timm8b	97.1011	103.655	88.6369	82.5298
ENSMUSG00000013415	Igf2bp1	109.456	129.512	88.6217	107.328
ENSMUSG00000001707	Eef1e1	81.2375	79.0511	88.617	79.9978
ENSMUSG00000039262	Prrc2b	62.1447	66.778	88.478	72.9878
ENSMUSG00000041126	H2afv	67.1927	61.025	88.3957	88.1392
ENSMUSG00000047844	Bex4	125.15	56.1564	88.3916	62.1739
ENSMUSG00000036550	Cnot1	107.59	109.448	88.388	89.21
ENSMUSG00000021806	Nid2	69.1287	80.5842	88.2832	73.6597
ENSMUSG00000028656	Cap1	90.1265	91.7452	88.2389	101.603
ENSMUSG00000003955	Fam162a	45.4135	48.5679	88.1776	108.3
ENSMUSG00000024335	Brd2	113.372	114.373	88.1754	101.578
ENSMUSG00000022427	Tomm22	130.039	119.678	88.1449	99.5144
ENSMUSG00000014859	E2f4	122.542	115.443	87.7091	98.3221
ENSMUSG00000020152	Actr2	91.3024	85.3363	87.685	88.0762
ENSMUSG00000020850	Prpf8	106.141	109.034	87.6454	97.6303
ENSMUSG00000002010	Idh3g	104.022	100.667	87.637	82.6039
ENSMUSG00000032387	Rbpms2	97.3137	95.0312	87.6217	72.0401
ENSMUSG00000028677	Rnf220	99.3825	107.281	87.5335	81.2848
ENSMUSG00000091625	Lsm5	134.837	127.992	87.472	105.047
ENSMUSG00000068240	Gm11808	79.7189	82.3549	87.4681	78.4018
ENSMUSG00000031996	Aplp2	78.2682	73.5512	87.3499	78.0593
ENSMUSG00000078427	Sarnp	86.9023	84.3821	87.3385	83.3644
ENSMUSG00000020149	Rab1	88.8271	86.4622	87.3127	86.5951
ENSMUSG00000071653	1810009A15Rik	123.026	117.718	87.2798	94.7152
ENSMUSG00000020869	Lrrc59	115.431	122.401	87.0837	99.682
ENSMUSG00000029823	Luc7l2	72.7213	70.3252	87.0523	69.289
ENSMUSG00000076441	Ass1	142.553	138.757	87.0515	54.5025
ENSMUSG00000025261	Huwe1	81.7319	92.3555	86.9405	76.0733
ENSMUSG00000031696	Vps35	83.333	83.2928	86.8418	81.7772
ENSMUSG00000029781	Fkbp9	76.7194	82.5053	86.8186	87.2648
ENSMUSG00000070394	Tmem256	84.2219	87.5333	86.7296	73.4119
ENSMUSG00000034160	Ogt	52.4755	58.9338	86.5629	80.2266
ENSMUSG00000025809	Itgb1	57.1153	57.7028	86.4153	98.0558
ENSMUSG00000002984	Tomm40	156.789	156.763	86.3855	95.0529
ENSMUSG00000032178	Ilf3	68.3815	70.5918	86.2823	78.7283
ENSMUSG00000010406	Mrpl52	123.711	124.431	86.2291	84.9868
ENSMUSG00000020108	Ddit4	12.3971	10.8073	86.203	96.5064
ENSMUSG00000055653	Gpc3	17.8479	23.0677	85.9899	109.174
ENSMUSG00000062580	Timm17a	90.8426	85.0198	85.9098	89.1455
ENSMUSG00000078941	Ak6	93.7268	82.3357	85.8681	86.4997
ENSMUSG00000018583	G3bp1	99.1656	95.3307	85.7473	85.5018
ENSMUSG00000028873	Cdca8	76.447	75.5941	85.7225	90.2824
ENSMUSG00000042606	Hirip3	117.102	121.532	85.6486	95.4118
ENSMUSG00000026021	Sumo1	136.581	121.643	85.6025	94.6109
ENSMUSG00000029910	Mad2l1	109.635	110.577	85.5732	91.8705
ENSMUSG00000040268	Plekha1	22.5405	20.5076	85.4689	73.7533
ENSMUSG00000035478	Mbd3	114.136	121.609	85.4043	101.047
ENSMUSG00000036372	Tmem258	109.362	112.445	85.2898	102.099
ENSMUSG00000024099	Ndufv2	117.66	104.239	85.2775	74.0982
ENSMUSG00000025903	Lypla1	66.8226	69.0817	85.2495	76.5353
ENSMUSG00000015806	Qdpr	106.684	98.3538	85.2179	68.7938
ENSMUSG00000032637	Atxn2l	81.3308	81.396	85.1977	87.3784
ENSMUSG00000019494	Cops6	102.102	107.583	85.1028	86.1394
ENSMUSG00000020089	Ppa1	156.936	152.458	85.046	95.7874
ENSMUSG00000024091	Vapa	75.3788	74.319	84.9454	78.8529
ENSMUSG00000019923	Zwint	81.9923	97.9081	84.8274	105.938
ENSMUSG00000021748	Pdhb	104.592	98.2917	84.7329	70.7754
ENSMUSG00000027455	Nsfl1c	100.411	102.163	84.6249	100.297
ENSMUSG00000033685	Ucp2	51.3053	51.2968	84.572	85.5828
ENSMUSG00000055612	Cdca7	86.0926	84.016	84.4691	86.6121
ENSMUSG00000006273	Atp6v1b2	90.8415	96.4872	84.4186	83.5585
ENSMUSG00000056209	Npm3	118.163	122.249	84.3419	83.7514
ENSMUSG00000043858	Nup62	92.4297	94.1852	84.2982	93.4407
ENSMUSG00000078713	Tomm5	162.104	159.817	84.2545	91.6945
ENSMUSG00000025153	Fasn	134.55	129.772	84.1142	123.852
ENSMUSG00000026728	Vim	187.668	249.643	84.0857	140.93
ENSMUSG00000053907	Mat2a	217.058	209.802	83.9067	104.823
ENSMUSG00000013701	Timm23	114.529	116.576	83.8889	85.5236
ENSMUSG00000001909	Trmt1	92.3097	101.241	83.7554	85.0147
ENSMUSG00000007039	Ddah2	40.1762	43.7398	83.6799	82.7736
ENSMUSG00000038615	Nfe2l1	71.6213	65.582	83.6709	72.1634
ENSMUSG00000022858	Tra2b	113.274	118.15	83.6679	95.7604
ENSMUSG00000001289	Pfdn5	74.6698	82.4153	83.5487	75.0027
ENSMUSG00000041506	Rrp9	82.7826	91.2132	83.4944	80.5079
ENSMUSG00000042699	Dhx9	152.334	145.154	83.4885	101.205
ENSMUSG00000023015	Racgap1	68.4892	67.12	83.4078	87.4785
ENSMUSG00000031604	Msmo1	75.6166	60.764	83.3523	97.3132
ENSMUSG00000034880	Mrpl34	98.5745	91.0947	83.1367	72.4959
ENSMUSG00000026374	Tsn	101.669	100.498	82.8311	91.6046
ENSMUSG00000005575	Ube2m	87.9987	90.2907	82.8249	99.0266
ENSMUSG00000024165	Hn1l	95.9302	99.791	82.7911	89.3391
ENSMUSG00000022463	Srebf2	57.9214	56.9051	82.6829	83.8779
ENSMUSG00000067148	Polr1c	97.0911	96.1304	82.6787	88.2396
ENSMUSG00000003528	Slc25a1	74.0714	74.3702	82.5488	86.7174
ENSMUSG00000037070	Rbmxl1	110.501	109.505	82.5427	99.1985
ENSMUSG00000030224	Strap	119.495	124.962	82.4907	96.8029
ENSMUSG00000027496	Aurka	88.4164	80.5977	82.4232	90.1441
ENSMUSG00000032604	Qars	96.1438	102.422	82.4051	81.482
ENSMUSG00000068921	Dap3	78.0832	78.2134	82.3505	71.958
ENSMUSG00000059248	42256	65.2692	76.423	82.2929	103.532
ENSMUSG00000018585	Atox1	100.782	99.7459	82.239	80.0172
ENSMUSG00000058076	Sdhc	70.1131	69.1676	82.1589	75.4841
ENSMUSG00000007029	Vars	87.871	93.6001	82.1584	92.9517
ENSMUSG00000050917	Fgf4	79.2037	67.7106	82.0418	56.7523
ENSMUSG00000038612	Mcl1	79.9964	77.0027	81.9669	67.3045
ENSMUSG00000019471	Cdc37	87.8307	89.9507	81.9361	90.9467
ENSMUSG00000020766	Galk1	41.3362	51.3601	81.8451	86.7907
ENSMUSG00000024346	Pfdn1	85.3816	77.4709	81.8327	70.999
ENSMUSG00000033916	Chmp2a	50.0008	47.1	81.8256	63.5122
ENSMUSG00000032939	Nup93	107.418	97.783	81.7533	83.1543
ENSMUSG00000071014	Ndufb6	96.6838	99.5965	81.6315	74.5636
ENSMUSG00000038644	Pold1	48.4294	49.8139	81.6107	71.9733
ENSMUSG00000026434	Nucks1	96.1833	99.1645	81.4826	87.3082
ENSMUSG00000024360	Etf1	116.713	113.587	81.4536	88.7392
ENSMUSG00000002768	Mea1	47.7814	50.0798	81.428	83.6082
ENSMUSG00000019710	Mrpl24	79.2146	80.3139	81.3742	77.8368
ENSMUSG00000025982	Sf3b1	68.42	77.792	81.3049	77.7488
ENSMUSG00000015291	Gdi1	27.5946	32.5222	81.2249	62.3731
ENSMUSG00000026701	Prdx6	53.2424	54.7993	81.2087	85.824
ENSMUSG00000004099	Dnmt1	76.0939	78.2508	81.1985	78.873
ENSMUSG00000064326	Siva1	74.196	73.073	81.1895	78.5792
ENSMUSG00000027715	Ccna2	82.4245	79.7579	81.1628	78.9721
ENSMUSG00000024735	Prpf19	115.108	125.788	81.1082	97.0148
ENSMUSG00000021953	Tdh	365.017	382.601	81.0497	63.2182
ENSMUSG00000026615	Eprs	99.1344	97.803	80.8714	82.571
ENSMUSG00000024007	Ppil1	104.963	100.929	80.83	89.0348
ENSMUSG00000040048	Ndufb10	111.75	108.606	80.7448	82.0973
ENSMUSG00000022462	Slc38a2	48.6069	49.928	80.5952	88.7668
ENSMUSG00000054452	Aes	153.022	123.657	80.5389	50.2854
ENSMUSG00000039671	Zmynd8	51.599	51.1727	80.5353	70.9098
ENSMUSG00000001016	Ilf2	87.1224	92.786	80.53	84.4871
ENSMUSG00000033379	Atp6v0b	55.0588	47.9444	80.5096	66.2321
ENSMUSG00000010760	Phlda2	17.6052	23.0362	80.2835	117.779
ENSMUSG00000004100	Ppan	120.597	123.795	80.1643	91.7772
ENSMUSG00000037149	Ddx1	86.5878	85.0052	80.0581	85.4624
ENSMUSG00000021737	Psmd6	102.115	100.715	80.0298	91.6224
ENSMUSG00000040204	2810417H13Rik	42.8559	32.9625	80.0093	101.573
ENSMUSG00000020390	Ube2b	37.7052	34.9875	79.9391	67.7382
ENSMUSG00000006360	Crip1	47.9359	29.4759	79.7979	70.7294
ENSMUSG00000029993	Nfu1	137.078	125.894	79.7869	72.2116
ENSMUSG00000047407	Tgif1	70.2188	73.6776	79.7845	69.0493
ENSMUSG00000034928	Rnf44	62.6363	61.2916	79.6806	84.2606
ENSMUSG00000029622	Arpc1b	63.4154	69.9948	79.5153	80.073
ENSMUSG00000001847	Rac1	71.0521	71.1616	79.4734	90.6409
ENSMUSG00000047126	Cltc	84.2504	89.083	79.4115	76.721
ENSMUSG00000039105	Atp6v1g1	56.0366	58.4753	79.3186	76.9772
ENSMUSG00000033940	Brk1	104.513	108.493	79.2104	82.3671
ENSMUSG00000026254	Eif4e2	145.98	145.302	79.1813	84.7922
ENSMUSG00000031783	Polr2c	81.0411	80.4479	78.9906	74.8704
ENSMUSG00000031839	Hsbp1	55.9426	51.5626	78.9734	72.4924
ENSMUSG00000028416	Bag1	81.0327	77.6613	78.9525	77.8081
ENSMUSG00000020680	Taf15	127.531	125.973	78.8548	75.0675
ENSMUSG00000038943	Prc1	50.7102	46.5088	78.8024	68.7562
ENSMUSG00000002395	Use1	108.896	117.177	78.6971	82.9385
ENSMUSG00000001910	Nacc1	112.644	117.713	78.5849	83.6789
ENSMUSG00000022391	Rangap1	81.9954	73.9885	78.5696	89.4797
ENSMUSG00000022314	Rad21	90.8837	85.8559	78.462	74.0551
ENSMUSG00000003813	Rad23a	78.6125	72.5341	78.3448	81.2947
ENSMUSG00000030079	Ruvbl1	85.083	91.3183	78.2813	84.0585
ENSMUSG00000051355	Commd1	89.9414	95.4718	78.269	85.4438
ENSMUSG00000004880	Lbr	65.249	54.5008	78.2163	70.2462
ENSMUSG00000049327	Setd8	71.3129	72.0422	78.1955	87.4476
ENSMUSG00000008690	Ncaph2	62.591	59.366	78.1883	79.3102
ENSMUSG00000028029	Aimp1	81.0256	78.6499	78.1794	71.735
ENSMUSG00000027469	Tpx2	60.9474	60.2918	78.0437	76.8285
ENSMUSG00000018042	Cyb5r3	68.6039	65.1215	77.9376	83.3888
ENSMUSG00000063888	Rpl7l1	118.389	116.905	77.894	82.7826
ENSMUSG00000021048	Mthfd1	87.5375	90.5881	77.8548	70.691
ENSMUSG00000038803	Ost4	100.849	95.2215	77.73	96.2424
ENSMUSG00000095567	Noc2l	79.2345	79.6104	77.4587	70.9789
ENSMUSG00000004626	Stxbp2	51.0426	53.1977	77.2107	81.9053
ENSMUSG00000025858	Get4	80.3823	72.6891	77.1628	82.2386
ENSMUSG00000040354	Mars	85.8577	88.5379	77.1453	78.6188
ENSMUSG00000028961	Pgd	135.807	131.099	77.1129	92.6388
ENSMUSG00000022452	Smdt1	81.4626	82.4795	77.1039	74.6846
ENSMUSG00000018287	Spag7	59.3594	59.8923	76.9999	67.651
ENSMUSG00000032481	Smarcc1	78.9164	79.3698	76.9693	76.8145
ENSMUSG00000029462	Vps29	59.6258	59.0654	76.9456	79.4381
ENSMUSG00000035150	Eif2s3x	105.231	100.399	76.8674	80.8023
ENSMUSG00000059851	Suv420h2	43.7283	44.1507	76.7974	57.4543
ENSMUSG00000055681	Cope	71.5671	82.2122	76.6739	76.1983
ENSMUSG00000020477	Mrps24	72.6599	64.2288	76.656	56.8725
ENSMUSG00000035953	Tmem55b	47.7573	51.0504	76.6448	70.3803
ENSMUSG00000057561	Eif1a	114.252	115.035	76.5228	87.2968
ENSMUSG00000020457	Drg1	99.5384	92.5059	76.3971	78.8705
ENSMUSG00000045962	Wnk1	55.9645	60.3574	76.3819	77.4444
ENSMUSG00000015994	Fnta	73.9133	77.2001	76.3175	73.0613
ENSMUSG00000022673	Mcm4	91.738	94.7237	76.3082	77.8619
ENSMUSG00000001441	Npepps	56.7195	53.1887	76.2159	70.5058
ENSMUSG00000066232	Ipo7	76.3111	77.0045	76.2105	75.8589
ENSMUSG00000020547	Bzw2	71.1792	69.8101	76.0551	76.9812
ENSMUSG00000019210	Atp6v1e1	59.5381	66.9175	76.0224	76.6336
ENSMUSG00000032215	Rsl24d1	102.942	98.3592	75.9073	83.2746
ENSMUSG00000021537	Cetn3	97.7214	84.3862	75.8575	62.4587
ENSMUSG00000061360	Phf5a	128.425	122.93	75.6902	97.3681
ENSMUSG00000027500	Stmn2	112.741	112.543	75.5437	96.8387
ENSMUSG00000026456	Cyb5r1	57.6422	59.4393	75.5417	57.8093
ENSMUSG00000017677	Wsb1	63.756	68.1272	75.5175	61.178
ENSMUSG00000041438	Cirh1a	111.34	111.952	75.4256	82.6209
ENSMUSG00000071547	Nt5dc2	34.8113	35.267	75.2869	88.9037
ENSMUSG00000031095	Cul4b	62.3011	67.5655	75.2733	65.8038
ENSMUSG00000078566	Bnip3	7.30934	9.66795	75.2089	74.9928
ENSMUSG00000041028	Ghitm	74.8722	72.3956	75.1767	68.0434
ENSMUSG00000029142	Mrpl33	85.5632	79.9183	75.1329	64.1993
ENSMUSG00000037916	Ndufv1	89.2424	86.8681	75.1125	68.2864
ENSMUSG00000029152	Ociad1	64.7037	67.5296	75.1123	76.4501
ENSMUSG00000020018	Snrpf	95.6643	95.94	75.1059	83.517
ENSMUSG00000041084	Ostc	106.218	99.7046	75.0583	86.4881
ENSMUSG00000021996	Esd	73.1887	80.4179	74.969	79.0314
ENSMUSG00000026229	Psmd1	99.8859	98.3997	74.8035	81.4674
ENSMUSG00000017760	Ctsa	57.3957	69.2324	74.7672	54.2936
ENSMUSG00000017428	Psmd11	87.6599	88.7655	74.7232	78.4545
ENSMUSG00000030602	Pak4	55.1129	58.6757	74.7224	76.9199
ENSMUSG00000020831	0610010K14Rik	41.527	46.0286	74.697	70.5807
ENSMUSG00000031299	Pdha1	100.497	100.791	74.5767	73.8535
ENSMUSG00000001017	Chtop	100.774	100.417	74.5557	75.8316
ENSMUSG00000026131	Dst	46.1838	50.1977	74.5284	60.3784
ENSMUSG00000022051	Bnip3l	42.4455	51.4938	74.476	82.1558
ENSMUSG00000026074	Map4k4	35.4612	39.1874	74.4306	74.4677
ENSMUSG00000000171	Sdhd	95.7347	91.5658	74.3468	70.5249
ENSMUSG00000030268	Bcat1	251.272	273.239	74.2953	75.6287
ENSMUSG00000028334	Nans	64.8441	57.5883	74.2547	70.6235
ENSMUSG00000023022	Lima1	54.8724	63.9698	74.1797	44.9804
ENSMUSG00000035585	Tsen34	75.487	82.0319	74.0934	87.3908
ENSMUSG00000005981	Trap1	76.9794	82.7768	74.0707	72.8401
ENSMUSG00000003099	Ppp5c	60.2507	68.0967	73.9617	74.4534
ENSMUSG00000079042	Trim61	91.9414	81.6401	73.6316	53.5226
ENSMUSG00000032946	Rasgrp2	68.2178	46.3747	73.5297	38.023
ENSMUSG00000002297	Dbf4	71.9108	72.0913	73.4788	68.0099
ENSMUSG00000029467	Atp2a2	69.3002	69.9036	73.4019	70.2968
ENSMUSG00000030042	Pole4	108.76	121.042	73.3684	68.3116
ENSMUSG00000020585	Laptm4a	61.3048	59.8927	73.3434	74.1326
ENSMUSG00000025161	Slc16a3	13.4367	14.1078	73.0767	113.68
ENSMUSG00000025630	Hprt	98.6761	89.4877	72.9179	68.3897
ENSMUSG00000040725	Hnrnpul1	64.0576	67.5849	72.8531	71.8967
ENSMUSG00000024646	Cyb5a	97.0118	43.4821	72.8032	37.6279
ENSMUSG00000027597	Ahcy	118.103	119.897	72.7677	73.1284
ENSMUSG00000020075	Ddx21	122.757	116.526	72.7072	79.7837
ENSMUSG00000072082	Ccnf	79.2053	82.2468	72.661	73.5272
ENSMUSG00000028480	Glipr2	34.954	34.6407	72.4352	88.8508
ENSMUSG00000002767	Mrpl2	66.7948	67.0913	72.4052	72.7805
ENSMUSG00000027478	Dnmt3b	43.7096	40.8815	72.3808	129.397
ENSMUSG00000050608	Minos1	73.8234	82.454	72.3623	85.0382
ENSMUSG00000028741	Mrto4	89.0894	83.6826	72.3453	78.2366
ENSMUSG00000003848	Nob1	86.3846	99.4803	72.2107	77.8997
ENSMUSG00000040084	Bub1b	60.5952	60.1536	72.2054	67.9248
ENSMUSG00000019961	Tmpo	79.8863	77.037	72.1317	76.2774
ENSMUSG00000040331	Nsmce4a	87.1243	87.0898	72.1107	64.3364
ENSMUSG00000037071	Scd1	82.0014	72.9053	72.0994	85.0673
ENSMUSG00000012483	Rpa3	78.7105	77.7105	72.0939	73.8037
ENSMUSG00000028788	Ptp4a2	71.6371	72.2233	72.0833	76.2358
ENSMUSG00000035202	Lars2	81.514	81.3251	72.0436	93.7258
ENSMUSG00000009630	Ppp2cb	73.5464	78.2696	72.032	71.1244
ENSMUSG00000066979	Bub3	69.216	68.5359	71.9871	79.545
ENSMUSG00000040459	Arglu1	85.5947	87.8557	71.9508	86.9802
ENSMUSG00000028811	Yars	87.5827	83.4273	71.9356	78.0657
ENSMUSG00000068036	Mllt4	37.2494	39.3755	71.9257	64.0622
ENSMUSG00000060803	Gstp1	136.376	147.852	71.823	72.2567
ENSMUSG00000052337	Immt	122.995	121.922	71.8133	76.5543
ENSMUSG00000025487	Psmd13	101.906	104.389	71.8042	83.6233
ENSMUSG00000031715	Smarca5	97.2883	97.6907	71.7923	74.8409
ENSMUSG00000036202	Rif1	66.7942	69.612	71.6997	59.9869
ENSMUSG00000027944	Hax1	89.9314	82.7921	71.6912	73.0969
ENSMUSG00000028433	Ubap2	76.9828	75.4534	71.6636	76.5323
ENSMUSG00000024493	Lars	77.0957	71.687	71.6255	72.6789
ENSMUSG00000025950	Idh1	89.4618	92.8344	71.4094	73.9707
ENSMUSG00000009575	Cbx5	70.3294	76.4982	71.3838	83.9508
ENSMUSG00000071662	Polr2g	90.212	83.368	71.2437	65.2686
ENSMUSG00000055817	Mta3	37.8296	38.3916	71.2299	67.4706
ENSMUSG00000049960	Mrps16	79.5543	87.8101	71.2054	69.2278
ENSMUSG00000007670	Khsrp	73.6531	75.8565	71.1984	72.5635
ENSMUSG00000020483	Dynll2	83.435	73.8553	71.0269	69.0207
ENSMUSG00000029422	Rsrc2	62.0062	60.6538	70.9906	69.001
ENSMUSG00000022587	Ly6e	102.022	90.78	70.9826	72.6919
ENSMUSG00000024197	Plin3	46.0936	48.7613	70.8761	78.7193
ENSMUSG00000020091	Eif4ebp2	63.4511	64.825	70.8751	71.1844
ENSMUSG00000022272	Myo10	78.3983	75.6737	70.8726	66.3525
ENSMUSG00000078652	Psme3	88.9058	84.8885	70.8437	78.7655
ENSMUSG00000030605	Mfge8	41.9916	43.1769	70.791	58.3086
ENSMUSG00000024002	Brd4	72.4072	78.6728	70.6944	70.9334
ENSMUSG00000008604	Ubqln4	63.7636	62.0842	70.6884	67.1831
ENSMUSG00000047751	Utf1	92.488	88.0999	70.678	69.8452
ENSMUSG00000055531	Cpsf6	62.9001	70.2143	70.6657	76.7719
ENSMUSG00000027091	Zc3h15	87.5225	89.1222	70.6362	79.6977
ENSMUSG00000020923	Ubtf	107.094	109.183	70.6346	67.3824
ENSMUSG00000020863	Luc7l3	77.6419	76.5328	70.5637	73.1719
ENSMUSG00000074698	Csnk2a1	64.6331	61.8283	70.4444	59.2208
ENSMUSG00000015176	Nolc1	93.4241	99.3622	70.4106	79.6385
ENSMUSG00000000561	Wdr77	105.45	109.582	70.3054	75.9531
ENSMUSG00000003808	Farsa	77.0642	74.4922	70.2793	71.6837
ENSMUSG00000031609	Sap30	76.4909	74.7619	70.2749	63.6564
ENSMUSG00000029110	Rnf4	92.6431	99.8166	70.272	73.2874
ENSMUSG00000020321	Mdh1	85.5734	68.5666	70.1506	63.3986
ENSMUSG00000028633	Ctps	57.0207	55.23	70.0236	64.1411
ENSMUSG00000071650	Ganab	72.8699	76.4558	69.927	66.9716
ENSMUSG00000041936	Agrn	41.738	41.6018	69.8678	65.8223
ENSMUSG00000027637	1110008F13Rik	109.969	111.252	69.7311	85.2829
ENSMUSG00000058135	Gstm1	39.6216	50.7279	69.6683	50.1631
ENSMUSG00000031714	Gab1	66.1337	64.9023	69.6442	75.5866
ENSMUSG00000022779	Top3b	43.287	53.8323	69.5538	55.516
ENSMUSG00000022024	Sugt1	64.0297	63.9492	69.5456	63.7657
ENSMUSG00000013089	Etv5	112.186	106.725	69.4867	52.1149
ENSMUSG00000028960	Ube4b	34.0837	35.8823	69.4565	67.9528
ENSMUSG00000037544	Dlgap5	48.032	48.5936	69.4534	64.9964
ENSMUSG00000020153	Ndufs7	78.5654	70.4023	69.4115	70.6005
ENSMUSG00000017754	Pltp	28.1236	27.5579	69.3918	66.8406
ENSMUSG00000031197	Vbp1	61.9913	60.2843	69.2327	64.6954
ENSMUSG00000020114	Cand1	80.4883	84.2405	69.1517	77.4192
ENSMUSG00000061286	Exosc5	68.0558	74.3983	69.0263	64.0272
ENSMUSG00000025823	Pdia4	113.395	108.064	68.8547	78.7127
ENSMUSG00000028797	Tmem234	79.1315	73.6233	68.8371	79.7352
ENSMUSG00000001783	Rtcb	88.8097	87.5093	68.815	75.7077
ENSMUSG00000000399	Ndufa9	90.0318	87.9888	68.7659	66.659
ENSMUSG00000052752	Traf7	77.9058	71.7176	68.7178	73.5119
ENSMUSG00000031229	Atrx	73.7586	76.4301	68.6967	68.8498
ENSMUSG00000023067	Cdkn1a	75.6936	71.4198	68.6624	64.7421
ENSMUSG00000027133	Nop10	93.3007	85.4265	68.642	68.7479
ENSMUSG00000021361	Tmem14c	87.6561	84.4697	68.6292	69.3443
ENSMUSG00000037935	Smarce1	58.2242	70.2635	68.5816	90.5333
ENSMUSG00000020929	Eftud2	91.1968	93.7236	68.554	74.9106
ENSMUSG00000091228	Gm20390	90.1899	102.676	68.5537	80.7223
ENSMUSG00000020485	Supt4a	86.4288	87.0113	68.5267	77.9381
ENSMUSG00000039041	Adrm1	96.4874	91.9548	68.4778	72.9562
ENSMUSG00000028649	Macf1	54.9798	53.3397	68.3744	57.5586
ENSMUSG00000038005	2700029M09Rik	58.5654	53.0169	68.3705	71.2645
ENSMUSG00000038462	Uqcrfs1	77.317	70.3633	68.3665	62.0942
ENSMUSG00000023286	Ube2j2	85.0051	83.6702	68.2987	78.1804
ENSMUSG00000030491	Tdrd12	46.5053	43.8692	68.2956	42.4034
ENSMUSG00000026478	Lamc1	80.2656	88.951	68.2851	94.6942
ENSMUSG00000018848	Rars	85.2468	78.9393	68.1619	71.4877
ENSMUSG00000027509	Rae1	62.5728	65.0441	68.1514	70.6044
ENSMUSG00000025410	Dctn2	62.6821	73.0412	68.1249	76.7938
ENSMUSG00000038366	Lasp1	87.6536	86.488	68.08	67.7541
ENSMUSG00000067194	Eif1ax	75.6425	64.8263	68.058	61.6631
ENSMUSG00000031665	Sall1	49.6046	48.2045	68.048	79.7771
ENSMUSG00000024012	Mtch1	54.7697	47.6773	67.9484	80.6104
ENSMUSG00000024026	Glo1	66.3329	68.6954	67.9412	65.8308
ENSMUSG00000033813	Tcea1	62.5247	61.2285	67.9306	60.01
ENSMUSG00000029267	Mtf2	90.6838	95.2431	67.918	54.494
ENSMUSG00000026356	Dars	87.0375	87.2223	67.7871	65.9396
ENSMUSG00000072772	Grcc10	43.4419	58.8472	67.7835	66.4728
ENSMUSG00000045302	Preb	62.5494	65.2845	67.7505	68.8648
ENSMUSG00000037072	42262	93.5718	82.4719	67.6983	75.9484
ENSMUSG00000070436	Serpinh1	45.0364	59.3764	67.6844	104.26
ENSMUSG00000008036	Ap2s1	72.9702	74.197	67.6814	76.7274
ENSMUSG00000059119	Nap1l4	67.563	70.1163	67.6478	71.5876
ENSMUSG00000030216	Wbp11	85.0911	91.0435	67.6016	78.3855
ENSMUSG00000002718	Cse1l	83.9693	84.8933	67.5786	71.977
ENSMUSG00000027613	Eif6	102.592	102.611	67.5581	83.5374
ENSMUSG00000058569	Tmed9	79.1302	80.2044	67.4643	74.5564
ENSMUSG00000031578	Mak16	107.088	109.071	67.4411	76.5418
ENSMUSG00000028932	Psmc2	92.1291	98.4049	67.359	74.9101
ENSMUSG00000021670	Hmgcr	62.0998	68.785	67.3147	83.4672
ENSMUSG00000036199	Ndufa13	57.8183	55.5761	67.1919	57.9334
ENSMUSG00000023110	Prmt5	88.0643	92.2541	67.1386	71.4374
ENSMUSG00000001918	Slc1a5	75.2801	65.9699	67.1291	53.7981
ENSMUSG00000031691	Tnpo2	49.2743	55.1131	67.1116	60.3249
ENSMUSG00000022797	Tfrc	100.188	99.454	67.0767	66.6889
ENSMUSG00000034269	Setd5	59.358	65.3186	67.0508	65.6714
ENSMUSG00000004771	Rab11a	43.8306	54.8333	67.0275	71.316
ENSMUSG00000010097	Nxf1	84.761	87.9492	67.0193	66.6729
ENSMUSG00000029223	Uchl1	47.5159	9.93735	66.9603	21.0686
ENSMUSG00000034349	Smc4	59.7362	55.1639	66.9409	67.5309
ENSMUSG00000061136	Prpf40a	76.9707	80.4823	66.9281	59.2678
ENSMUSG00000049382	Krt8	12.1062	10.4067	66.9236	144.32
ENSMUSG00000025925	Terf1	106.323	109.09	66.8511	62.8358
ENSMUSG00000021326	Trim27	80.1568	73.8511	66.8332	76.315
ENSMUSG00000024370	Cdc23	69.9703	76.4157	66.8038	58.3667
ENSMUSG00000042207	Kdm5b	76.4998	72.9433	66.7348	63.0713
ENSMUSG00000060098	Prmt7	52.0361	49.0282	66.7348	54.1144
ENSMUSG00000037643	Prkci	46.1352	49.9679	66.6819	47.7882
ENSMUSG00000020720	Psmd12	89.3619	85.8864	66.6611	71.6611
ENSMUSG00000031843	Mphosph6	90.4115	81.1649	66.6102	67.0999
ENSMUSG00000026926	Pmpca	61.433	63.4051	66.6064	70.5027
ENSMUSG00000004865	Srpk1	56.2707	54.9959	66.606	72.3739
ENSMUSG00000071054	Safb	81.9853	88.3507	66.5284	66.0519
ENSMUSG00000032185	Carm1	51.0089	54.2358	66.4976	72.296
ENSMUSG00000024525	Impa2	71.3065	77.9783	66.4815	57.5083
ENSMUSG00000030619	Eed	93.8332	96.8115	66.4361	64.0462
ENSMUSG00000029014	Dnajc2	77.2386	74.2199	66.4314	65.4277
ENSMUSG00000054091	1810037I17Rik	65.9205	61.2197	66.4148	59.027
ENSMUSG00000037313	Tacc3	69.7631	69.8976	66.3416	77.8414
ENSMUSG00000044224	Dnajc21	57.868	42.6262	66.334	49.1412
ENSMUSG00000020897	Aurkb	50.8049	46.2998	66.3033	60.8971
ENSMUSG00000028034	Fubp1	37.0528	39.8697	66.2267	68.411
ENSMUSG00000025135	Anapc11	88.1632	86.6192	66.1674	72.0241
ENSMUSG00000026192	Atic	117.896	121.749	66.1444	84.3055
ENSMUSG00000034807	Colgalt1	67.8443	70.6609	65.8651	59.1089
ENSMUSG00000037242	Clic4	48.0977	48.1692	65.8538	74.6087
ENSMUSG00000031985	Gnpat	55.7263	56.5464	65.7967	71.853
ENSMUSG00000003435	Supt5	63.1335	66.3122	65.7358	68.7903
ENSMUSG00000032400	Zwilch	41.9483	43.0786	65.7011	49.7953
ENSMUSG00000066705	Fxyd6	22.2795	12.8655	65.6376	37.9693
ENSMUSG00000027828	Ssr3	74.5871	72.1772	65.5442	75.4685
ENSMUSG00000037331	Larp1	64.1259	67.1157	65.4973	65.6159
ENSMUSG00000005354	Txn2	79.4599	75.7786	65.4634	70.8661
ENSMUSG00000030846	Tial1	46.3314	39.442	65.4356	56.92
ENSMUSG00000039630	Hnrnpu	88.3941	81.3929	65.3958	69.392
ENSMUSG00000027406	Idh3b	63.218	65.3204	65.3881	58.892
ENSMUSG00000001666	Ddt	73.8145	77.6585	65.3586	56.8257
ENSMUSG00000031591	Asah1	60.8649	53.7087	65.327	51.4691
ENSMUSG00000056999	Ide	41.4536	35.6694	65.2721	43.5744
ENSMUSG00000022433	Csnk1e	28.06	23.4095	65.2498	52.586
ENSMUSG00000029363	Rfc5	81.7859	82.8774	65.0729	54.8371
ENSMUSG00000063015	Ccni	40.0396	38.749	65.0176	68.1261
ENSMUSG00000022111	Uchl3	76.9755	65.8522	64.8824	61.8506
ENSMUSG00000030677	Kif22	52.2943	56.7221	64.8458	67.2138
ENSMUSG00000074088	Snrnp40	91.6934	92.8647	64.813	71.3598
ENSMUSG00000025151	Maged1	57.3611	64.5774	64.8114	74.0817
ENSMUSG00000058833	2810428I15Rik	83.1962	84.4714	64.7659	67.6153
ENSMUSG00000004530	Coro1c	54.8632	53.978	64.7629	70.2283
ENSMUSG00000031671	Setd6	43.32	49.0092	64.6561	54.939
ENSMUSG00000006050	Sra1	58.9411	60.9149	64.6364	78.0714
ENSMUSG00000060992	Copz1	83.5028	91.084	64.6311	74.4171
ENSMUSG00000021877	Arf4	57.047	55.4286	64.6178	66.3614
ENSMUSG00000001964	Emd	57.6857	61.2391	64.6129	63.2797
ENSMUSG00000005198	Polr2a	109.992	111.695	64.6039	67.8541
ENSMUSG00000022241	Tars	107.326	101.667	64.5838	66.8466
ENSMUSG00000024474	Ik	54.8272	55.5671	64.5773	65.123
ENSMUSG00000028843	Sh3bgrl3	62.1137	67.1637	64.5618	79.5401
ENSMUSG00000020935	Dcakd	75.7508	72.3879	64.5273	77.6183
ENSMUSG00000025917	Cops5	73.7453	73.6859	64.4661	73.3859
ENSMUSG00000025260	Hsd17b10	72.9853	76.131	64.4465	69.8505
ENSMUSG00000006005	Tpr	86.6731	97.6576	64.4388	72.0774
ENSMUSG00000026150	Mff	62.4144	63.8993	64.4245	62.0425
ENSMUSG00000024181	Mrpl28	59.7227	55.6929	64.41	60.3112
ENSMUSG00000055553	Kxd1	54.9742	49.8539	64.3707	57.7036
ENSMUSG00000020167	Tcf3	63.549	60.6893	64.3514	68.5817
ENSMUSG00000026914	Psmd14	88.1014	85.7524	64.3453	70.9993
ENSMUSG00000038429	Usp5	75.7609	82.099	64.3087	67.3588
ENSMUSG00000020898	Ctc1	38.5164	38.0175	64.2806	50.1287
ENSMUSG00000002015	Bcap31	95.0106	97.7541	64.1562	73.8124
ENSMUSG00000025609	Mkln1	59.0436	65.0643	64.112	67.59
ENSMUSG00000062762	Ei24	58.0876	59.3901	64.0942	59.2434
ENSMUSG00000037622	Wdtc1	71.3327	62.04	64.076	60.9128
ENSMUSG00000009073	Nf2	50.5246	55.1646	64.0622	59.6989
ENSMUSG00000055850	Rnf181	86.8562	95.3925	64.0097	58.7086
ENSMUSG00000020496	Rnf187	72.5832	71.54	63.9984	73.7148
ENSMUSG00000025027	Xpnpep1	48.2228	53.9021	63.9913	68.4124
ENSMUSG00000040225	Prrc2c	70.7976	76.108	63.9852	70.7582
ENSMUSG00000051234	Rnf7	106.763	115.043	63.9771	68.8652
ENSMUSG00000061130	Ppm1b	48.9419	47.8146	63.9226	54.5216
ENSMUSG00000029103	Lrpap1	58.7607	69.6956	63.8332	52.9805
ENSMUSG00000028757	Ddost	70.4186	74.2702	63.826	65.7743
ENSMUSG00000026209	Dnpep	52.9716	57.4599	63.7426	57.9749
ENSMUSG00000023106	Denr	80.1187	83.7525	63.7407	70.8197
ENSMUSG00000030826	Bcat2	72.8843	64.8781	63.6975	59.5699
ENSMUSG00000063694	Cycs	96.9062	98.3407	63.6581	71.3613
ENSMUSG00000027547	Sall4	56.0535	61.969	63.62	83.8334
ENSMUSG00000030335	Mrpl51	87.9505	89.692	63.5962	67.5032
ENSMUSG00000030970	Ctbp2	90.6471	95.9434	63.5957	70.7652
ENSMUSG00000015869	Prpsap1	64.956	67.5319	63.5075	60.2018
ENSMUSG00000093904	Tomm20	58.0101	58.3288	63.5046	54.9804
ENSMUSG00000061607	Mdc1	33.0367	33.218	63.5016	49.9305
ENSMUSG00000003644	Rps6ka1	54.4012	56.2796	63.4864	55.8277
ENSMUSG00000078656	Vps25	66.156	67.7039	63.4792	74.4975
ENSMUSG00000018669	Cdk5rap3	46.3927	45.5911	63.4517	55.764
ENSMUSG00000031660	Brd7	55.9167	61.6799	63.4327	72.285
ENSMUSG00000028347	Tmeff1	41.1775	46.7985	63.391	71.7404
ENSMUSG00000023723	Mrps23	70.3599	71.7424	63.3546	67.4541
ENSMUSG00000024369	Nelfe	69.1895	68.5198	63.3098	75.342
ENSMUSG00000024571	Gm16286	110.544	111.632	63.3074	75.9016
ENSMUSG00000031924	Cyb5b	99.0324	103.93	63.2661	85.7317
ENSMUSG00000024758	Rtn3	49.0232	47.5983	63.2467	60.1487
ENSMUSG00000029106	Add1	47.1458	49.6807	63.2322	61.1942
ENSMUSG00000051396	Hspa14	86.7971	76.745	63.2287	65.2595
ENSMUSG00000023043	Krt18	2.12981	1.08942	63.2074	115.284
ENSMUSG00000030298	Sec13	81.5239	88.6844	63.1923	71.8691
ENSMUSG00000030403	Vasp	62.4013	61.6099	63.0783	67.508
ENSMUSG00000028248	Pnisr	45.2011	46.9245	63.0062	58.9509
ENSMUSG00000000628	Hk2	70.2398	82.4359	62.9972	69.4779
ENSMUSG00000024772	Ehd1	56.1874	56.9952	62.975	80.2554
ENSMUSG00000037710	Cisd1	46.2349	48.0161	62.8957	53.4238
ENSMUSG00000039771	Polr2j	84.6925	74.7303	62.6212	75.2628
ENSMUSG00000031889	D230025D16Rik	64.4734	62.9313	62.6163	47.197
ENSMUSG00000044155	Lsm8	88.6702	78.6118	62.6113	63.0925
ENSMUSG00000021144	Mta1	37.3747	39.1812	62.453	65.1907
ENSMUSG00000027810	Eif2a	65.2271	55.365	62.4179	57.545
ENSMUSG00000021273	Fdft1	58.2536	51.3984	62.3373	53.0806
ENSMUSG00000022216	Psme1	55.3456	50.9935	62.3135	53.9158
ENSMUSG00000018326	Ywhab	67.8615	68.6505	62.2922	78.5949
ENSMUSG00000031590	Frg1	67.2894	67.1035	62.26	68.4686
ENSMUSG00000031508	Ankrd10	55.5725	56.7506	62.2407	49.2194
ENSMUSG00000078249	Hmga1-rs1	62.5682	61.5693	62.2045	64.0137
ENSMUSG00000001642	Akr1b3	141.669	162.099	62.1985	76.2447
ENSMUSG00000030304	Ergic2	60.7609	60.0275	62.1749	60.7876
ENSMUSG00000008333	Snrpb2	71.6183	66.9992	61.9801	62.631
ENSMUSG00000014294	Ndufa2	63.8415	60.9156	61.9539	69.0289
ENSMUSG00000028896	Rcc1	89.8139	86.403	61.9323	67.8147
ENSMUSG00000037608	Bclaf1	102.775	97.5825	61.9106	65.835
ENSMUSG00000020803	Txndc17	75.3535	78.5705	61.7917	73.5959
ENSMUSG00000031059	Ndufb11	59.5994	59.8182	61.7321	62.5733
ENSMUSG00000061838	Suclg2	44.8831	37.3633	61.6887	57.1286
ENSMUSG00000017548	Suz12	70.5547	72.2233	61.6289	50.0302
ENSMUSG00000030588	Yif1b	51.7966	54.2094	61.6088	52.9427
ENSMUSG00000010755	Cars	69.1786	62.459	61.5913	58.972
ENSMUSG00000027479	Mapre1	75.253	70.3708	61.5747	62.6489
ENSMUSG00000022407	Adsl	84.072	77.6106	61.4729	58.5566
ENSMUSG00000045948	Mrps12	61.2445	62.6614	61.4661	54.2065
ENSMUSG00000030536	Iqgap1	45.2705	41.0453	61.4583	53.498
ENSMUSG00000020706	Ftsj3	98.5941	103.554	61.455	67.0953
ENSMUSG00000029911	Ssbp1	97.9588	90.8965	61.3632	70.5625
ENSMUSG00000000827	Tpd52l2	53.0727	53.7564	61.3477	64.6516
ENSMUSG00000070544	Top1	46.4194	46.159	61.1446	67.2218
ENSMUSG00000035828	Pim3	29.3132	30.1771	61.136	46.8551
ENSMUSG00000005698	Ctcf	80.1852	76.2305	61.0507	61.2473
ENSMUSG00000010607	Pigyl	40.7096	43.9464	61.0002	37.1698
ENSMUSG00000037166	Ppp1r14a	8.40822	10.811	60.9268	65.4511
ENSMUSG00000035152	Ap2b1	33.3047	36.4044	60.8935	58.3596
ENSMUSG00000015341	Golga7	67.609	69.8201	60.8202	65.4441
ENSMUSG00000039640	Mrpl12	95.9171	92.6723	60.8165	69.326
ENSMUSG00000019970	Sgk1	184.383	168.209	60.8143	85.8422
ENSMUSG00000005667	Mthfd2	66.9561	54.6735	60.7912	61.8783
ENSMUSG00000026202	Tuba4a	158.379	158.375	60.769	53.7717
ENSMUSG00000027108	Ola1	65.846	60.7472	60.7182	62.0669
ENSMUSG00000024014	Pim1	48.6281	48.7374	60.6231	33.1807
ENSMUSG00000012535	Tnpo3	61.3166	62.9446	60.5948	62.4714
ENSMUSG00000032479	Map4	58.73	56.3632	60.5823	64.6334
ENSMUSG00000057388	Mrpl18	93.6967	88.3565	60.5743	61.8124
ENSMUSG00000060475	Wtap	78.4985	79.7982	60.488	57.0015
ENSMUSG00000030706	Mrpl48	52.2557	47.5725	60.4504	55.4479
ENSMUSG00000023932	Cdc5l	87.1109	89.5055	60.3907	57.1384
ENSMUSG00000000902	Smarcb1	62.879	67.2115	60.3651	63.3723
ENSMUSG00000032288	Imp3	44.3434	45.1287	60.3593	53.0322
ENSMUSG00000031879	Fam96b	54.653	50.0504	60.3315	57.6591
ENSMUSG00000022752	Tomm70a	70.2796	74.2064	60.2988	65.8109
ENSMUSG00000031697	Orc6	58.2041	60.6034	60.2654	63.1425
ENSMUSG00000053560	Ier2	89.8138	86.6594	60.258	66.3295
ENSMUSG00000037169	Mycn	39.8522	45.9747	60.1868	78.5149
ENSMUSG00000018340	Anxa6	33.05	36.5596	60.0816	67.6516
ENSMUSG00000070697	Utp3	76.7354	74.4562	60.0793	63.7882
ENSMUSG00000003402	Prkcsh	67.4297	75.9069	60.0085	64.8128
ENSMUSG00000057036	Gm7536	52.296	51.4836	59.9779	50.0335
ENSMUSG00000005506	Celf1	61.2271	62.6655	59.9776	63.7696
ENSMUSG00000002949	Timm44	62.2821	61.0005	59.9332	53.5566
ENSMUSG00000037487	Ubr5	68.3661	78.3593	59.9323	64.9999
ENSMUSG00000009549	Srp14	64.0468	59.2049	59.9273	63.5403
ENSMUSG00000040054	Baz2a	49.2148	51.6799	59.9038	49.8516
ENSMUSG00000026641	Usf1	64.995	76.9093	59.8904	65.1773
ENSMUSG00000027752	Exosc8	66.3109	69.5534	59.8723	59.0623
ENSMUSG00000018707	Dync1h1	40.3035	43.0966	59.7164	57.6868
ENSMUSG00000018761	Mpdu1	97.5391	92.0312	59.7156	62.7926
ENSMUSG00000042520	Ubap2l	64.8801	69.5673	59.694	67.5741
ENSMUSG00000019433	Gipc1	54.6776	47.4928	59.675	55.8182
ENSMUSG00000009585	Apobec3	63.3355	50.0653	59.639	42.0135
ENSMUSG00000026187	Xrcc5	53.8859	52.7396	59.6287	52.987
ENSMUSG00000028902	Sf3a3	85.8498	82.524	59.5999	66.7927
ENSMUSG00000034088	Hdlbp	73.0806	73.0805	59.5862	80.6333
ENSMUSG00000020326	Ccng1	35.8505	38.2481	59.4965	66.8244
ENSMUSG00000031386	Hcfc1	72.2247	68.4061	59.4493	57.7955
ENSMUSG00000019795	Pcmt1	40.163	38.5594	59.4006	55.5315
ENSMUSG00000038467	Chmp4b	53.3978	56.225	59.3485	68.1026
ENSMUSG00000037351	Actr1b	34.926	43.9723	59.1852	57.2218
ENSMUSG00000029616	Erp29	65.472	65.8133	59.1758	65.0186
ENSMUSG00000039515	Ppp2r4	65.1115	61.2772	59.1581	55.1428
ENSMUSG00000078193	Gm2000	52.2702	47.9175	59.1568	56.2284
ENSMUSG00000024462	Gabbr1	35.5314	34.3668	59.1242	54.5339
ENSMUSG00000038793	Lefty1	35.5504	16.9281	59.0856	43.3823
ENSMUSG00000073616	Myeov2	72.5913	79.635	59.0516	77.0732
ENSMUSG00000030663	1110004F10Rik	70.5657	69.7941	59.0373	64.8762
ENSMUSG00000032187	Smarca4	56.2729	60.3848	59.0358	62.5243
ENSMUSG00000057738	Sptan1	59.1317	68.221	58.9801	78.5923
ENSMUSG00000021149	Gtpbp4	63.3472	60.0885	58.9568	60.0148
ENSMUSG00000020180	Snrpd3	83.0948	80.8475	58.9049	74.3314
ENSMUSG00000024829	Mrpl21	82.3637	79.3006	58.8832	63.3147
ENSMUSG00000060261	Gtf2i	51.086	51.882	58.8377	66.906
ENSMUSG00000021477	Ctsl	54.3649	63.978	58.8066	54.0971
ENSMUSG00000032096	Arcn1	65.1241	69.8623	58.7766	59.3887
ENSMUSG00000071076	Jund	27.2613	21.4252	58.7671	55.9504
ENSMUSG00000003360	Ddx23	63.8957	65.4823	58.6738	66.7567
ENSMUSG00000033295	Ptprf	27.6925	24.4474	58.6624	66.2291
ENSMUSG00000025403	Shmt2	102.566	99.1265	58.6504	67.1061
ENSMUSG00000048583	Igf2	0.508696	0.782269	58.6362	191.423
ENSMUSG00000031683	Lsm6	66.4655	71.8408	58.6176	64.9074
ENSMUSG00000045394	Epcam	20.8347	9.68874	58.5999	33.6829
ENSMUSG00000030082	Sec61a1	82.9307	79.7715	58.5281	68.9965
ENSMUSG00000028066	Pmf1	69.2258	66.5018	58.5219	58.4623
ENSMUSG00000037772	Mrpl23	34.1775	26.1006	58.5202	50.7652
ENSMUSG00000049091	Sephs2	72.6691	71.1843	58.4814	49.7674
ENSMUSG00000027699	Ect2	47.6266	46.6984	58.3959	49.0669
ENSMUSG00000028409	Smu1	64.1124	61.681	58.365	56.6282
ENSMUSG00000052533	Nup188	50.203	52.563	58.3589	50.0213
ENSMUSG00000030978	Rrm1	65.272	65.5557	58.3132	59.9517
ENSMUSG00000074476	Spc24	63.0232	63.7944	58.2629	50.6195
ENSMUSG00000022945	Chaf1b	57.9965	56.984	58.2493	53.3552
ENSMUSG00000028953	Abcf2	83.0356	82.2051	58.2333	63.1058
ENSMUSG00000031010	Usp9x	73.3982	75.0675	58.212	61.9723
ENSMUSG00000004642	Slbp	84.4478	75.2616	58.2112	67.5499
ENSMUSG00000001418	0610031J06Rik	65.84	76.6475	58.1827	61.7875
ENSMUSG00000058301	Upf1	49.5949	52.0356	58.1664	53.8227
ENSMUSG00000032244	Fem1b	31.8298	32.7993	58.1285	59.6568
ENSMUSG00000008450	Nutf2	65.8157	66.5964	58.1017	64.4073
ENSMUSG00000079553	Kifc1	54.9816	55.173	58.0811	56.7411
ENSMUSG00000020739	Nup85	65.8498	63.6619	58.0401	60.9885
ENSMUSG00000003660	Snrnp200	60.9185	63.5292	57.9754	58.0707
ENSMUSG00000050299	Gm9843	49.5763	49.4048	57.9651	61.923
ENSMUSG00000029227	Fip1l1	43.1487	39.6048	57.9407	55.1236
ENSMUSG00000031813	Mvb12a	37.9836	39.4104	57.8927	48.8521
ENSMUSG00000027984	Hadh	56.9306	60.5453	57.8905	51.1027
ENSMUSG00000065990	Aurkaip1	79.6793	78.0699	57.8436	61.1087
ENSMUSG00000061887	Ssbp3	16.7482	18.568	57.7039	77.2826
ENSMUSG00000025747	Tyms	87.761	81.1522	57.5465	58.5066
ENSMUSG00000002265	Peg3	10.3882	14.0642	57.5114	68.1209
ENSMUSG00000021116	Eif2s1	66.9037	64.7841	57.4436	59.4572
ENSMUSG00000023104	Rfc2	58.0086	56.918	57.4333	60.2719
ENSMUSG00000038279	Nop2	112.294	117.036	57.3738	70.9292
ENSMUSG00000028884	Rpa2	79.6531	71.3361	57.3603	56.507
ENSMUSG00000027111	Itga6	29.4066	20.7268	57.3535	47.4378
ENSMUSG00000002014	Ssr4	61.9798	64.1133	57.3116	56.4794
ENSMUSG00000063576	Klhdc3	44.7179	44.2105	57.2888	60.3434
ENSMUSG00000004096	Cwc15	71.9885	72.685	57.2687	66.2876
ENSMUSG00000038975	Rabggtb	57.2007	58.0515	57.2222	52.7621
ENSMUSG00000036817	Sun1	44.1076	42.4915	57.1782	44.3178
ENSMUSG00000030204	Ddx47	73.6591	73.9969	57.1654	66.1988
ENSMUSG00000005312	Ubqln1	38.8347	36.4621	57.1147	57.9178
ENSMUSG00000022698	Naa50	89.2146	86.425	57.0855	57.9875
ENSMUSG00000032050	Rdx	61.9532	61.692	57.0541	62.9878
ENSMUSG00000017286	Glod4	39.8667	38.4573	56.9223	55.5245
ENSMUSG00000034993	Vat1	47.6614	44.9411	56.9173	46.4657
ENSMUSG00000032314	Etfa	64.6463	58.8413	56.9104	46.6024
ENSMUSG00000031546	Gins4	71.8826	74.4076	56.89	62.6148
ENSMUSG00000041133	Smc1a	54.9288	61.2969	56.8794	58.18
ENSMUSG00000006299	Aamp	71.8852	78.5053	56.816	62.3066
ENSMUSG00000022678	Nde1	47.8165	50.1428	56.7614	63.3412
ENSMUSG00000002068	Ccne1	88.5365	73.3141	56.7606	72.8418
ENSMUSG00000020745	Pafah1b1	48.5099	46.2766	56.7375	55.4856
ENSMUSG00000020211	Sf3a2	71.1576	78.1713	56.688	60.5642
ENSMUSG00000079184	Mphosph8	42.9121	38.1536	56.686	50.0151
ENSMUSG00000029062	Cdk11b	53.3125	52.5798	56.5962	61.8896
ENSMUSG00000049760	2410015M20Rik	54.7803	57.1506	56.5823	58.5682
ENSMUSG00000048578	Mlec	91.4441	101.96	56.487	59.1761
ENSMUSG00000034203	Chchd4	77.1114	79.8445	56.4659	51.6859
ENSMUSG00000035027	Map2k2	69.9584	72.1685	56.4569	61.3276
ENSMUSG00000006289	Osgep	50.5832	53.188	56.4393	59.6041
ENSMUSG00000025785	Exosc7	54.9407	53.602	56.3895	63.4975
ENSMUSG00000060279	Ap2a1	49.7707	52.6668	56.3245	55.1221
ENSMUSG00000002031	Ift46	57.0092	52.4098	56.3025	44.4827
ENSMUSG00000056211	R3hdm1	35.569	36.3769	56.2896	48.7691
ENSMUSG00000015961	Adss	85.251	74.6876	56.2856	57.9069
ENSMUSG00000032267	Usp28	22.865	25.4922	56.2439	41.5791
ENSMUSG00000027422	Rrbp1	58.2243	66.4821	56.2212	68.4152
ENSMUSG00000015733	Capza2	77.9996	78.2681	56.1651	56.4096
ENSMUSG00000072244	Trim6	92.0336	79.1067	56.149	53.504
ENSMUSG00000024188	Luc7l	45.6151	44.411	56.1276	52.3024
ENSMUSG00000034285	Nipsnap1	48.9656	50.9418	56.1166	46.6389
ENSMUSG00000001473	Tubb6	17.9239	19.0561	56.1012	82.3749
ENSMUSG00000063904	Dpp3	64.805	64.7031	56.0431	63.224
ENSMUSG00000024222	Fkbp5	70.6648	66.7363	56.0377	53.2186
ENSMUSG00000025232	Hexa	24.5057	32.7957	56.0334	34.8218
ENSMUSG00000031458	Coprs	53.7561	54.6084	56.0215	54.2223
ENSMUSG00000022034	Esco2	52.9216	49.8218	55.8966	43.4763
ENSMUSG00000040850	Psme4	50.5823	56.4592	55.8882	54.071
ENSMUSG00000032423	Syncrip	107.611	108.891	55.8684	74.0795
ENSMUSG00000055491	Pprc1	73.1877	74.0031	55.8353	61.7506
ENSMUSG00000023150	Ivns1abp	53.1184	44.9505	55.8192	64.1942
ENSMUSG00000041815	Poldip3	63.3728	65.149	55.7925	61.5115
ENSMUSG00000058550	Dppa4	46.6585	40.2428	55.7811	53.5764
ENSMUSG00000053768	Chchd3	76.9137	63.9582	55.747	55.1223
ENSMUSG00000015575	Atp6v0e	63.8469	61.4766	55.6894	66.0164
ENSMUSG00000004936	Map2k1	44.361	44.6581	55.6091	53.1191
ENSMUSG00000032412	Atp1b3	54.6893	58.5995	55.6037	65.0518
ENSMUSG00000027433	Xrn2	64.1193	61.9097	55.5751	58.3681
ENSMUSG00000025868	Higd2a	69.3989	67.4701	55.5581	53.2605
ENSMUSG00000028911	Srsf4	56.7715	54.4198	55.4713	62.7212
ENSMUSG00000025156	Gps1	73.508	73.0525	55.4639	60.9487
ENSMUSG00000060739	Nsa2	50.757	49.3184	55.4368	51.95
ENSMUSG00000024660	Incenp	56.9809	58.5935	55.4061	58.0764
ENSMUSG00000038301	Snx10	24.4847	21.5472	55.394	49.7099
ENSMUSG00000029512	Ulk1	48.5334	55.6106	55.3886	40.9734
ENSMUSG00000020994	Pnn	60.5435	63.6704	55.3832	58.1006
ENSMUSG00000073838	Tufm	89.5288	90.1832	55.3242	61.2851
ENSMUSG00000029591	Ung	70.1127	61.4808	55.295	44.213
ENSMUSG00000024271	Elp2	47.6304	50.7794	55.2517	56.6121
ENSMUSG00000053644	Aldh7a1	39.1629	38.9233	55.2261	51.1891
ENSMUSG00000003923	Tfam	63.9828	57.6741	55.2071	60.5199
ENSMUSG00000040940	Arhgef1	29.8374	33.1827	55.1739	48.0407
ENSMUSG00000023118	Sympk	37.4462	40.117	55.1737	55.7936
ENSMUSG00000022961	Son	74.9964	83.0059	55.1215	66.2558
ENSMUSG00000018858	Ict1	65.9301	54.7617	55.1178	47.6107
ENSMUSG00000031835	Mbtps1	52.5973	56.1837	55.0932	57.2461
ENSMUSG00000005413	Hmox1	62.5965	61.4831	55.0873	69.431
ENSMUSG00000027012	Dync1i2	36.4175	37.6259	55.0369	57.6525
ENSMUSG00000030726	Pold3	53.8048	39.9582	55.0338	45.1468
ENSMUSG00000034101	Ctnnd1	54.352	53.291	55.0224	58.7985
ENSMUSG00000066568	Lsm14a	58.3811	54.4125	54.995	55.1466
ENSMUSG00000071659	Hnrnpul2	62.3072	62.1604	54.8628	60.3447
ENSMUSG00000001158	Snrnp27	53.7632	58.2313	54.8235	51.37
ENSMUSG00000025358	Cdk2	59.9678	61.7867	54.7785	48.8226
ENSMUSG00000020424	Gatsl3	28.898	30.6498	54.7199	56.1464
ENSMUSG00000029621	Arpc1a	47.7995	49.2533	54.6776	60.0169
ENSMUSG00000019773	Fbxo5	62.8626	64.7542	54.6564	53.8631
ENSMUSG00000036323	Srp72	60.8017	55.8141	54.6515	55.0279
ENSMUSG00000057572	Zbtb8os	55.8401	51.898	54.6514	48.4815
ENSMUSG00000022178	Ajuba	39.171	40.7514	54.6315	66.5226
ENSMUSG00000036180	Gatad2a	55.9866	57.3705	54.5791	57.7713
ENSMUSG00000029763	Exoc4	30.5755	30.4688	54.5507	55.5403
ENSMUSG00000029686	Cul1	78.1683	83.2246	54.52	66.6458
ENSMUSG00000063065	Mapk3	23.4459	23.8608	54.4117	57.5196
ENSMUSG00000031078	Cttn	47.3406	48.7144	54.3723	67.9507
ENSMUSG00000058013	42258	56.7197	63.9312	54.3584	64.8407
ENSMUSG00000002845	Tmem39a	55.4365	66.4107	54.3305	56.1198
ENSMUSG00000042605	Atxn2	28.5202	27.2734	54.3246	46.6274
ENSMUSG00000005447	Pafah1b3	37.3588	39.0448	54.3092	56.9106
ENSMUSG00000028291	Akirin2	42.5328	45.8952	54.252	54.9257
ENSMUSG00000026669	Mcm10	68.3501	63.107	54.2458	49.8957
ENSMUSG00000000948	Snrpn	41.2694	41.1114	54.2428	52.0055
ENSMUSG00000028180	Zranb2	53.1183	51.5335	54.1862	53.3639
ENSMUSG00000025381	Cnpy2	82.1616	80.9642	54.081	61.8313
ENSMUSG00000004885	Crabp2	5.45561	6.2958	54.0802	81.304
ENSMUSG00000079003	Samd1	56.4717	59.7255	54.078	61.4239
ENSMUSG00000031807	Pgls	44.0205	45.2534	53.9802	58.37
ENSMUSG00000034708	Grn	59.1048	66.4778	53.9526	41.8567
ENSMUSG00000033272	Slc35a4	91.0541	92.7268	53.9045	72.958
ENSMUSG00000036678	Aaas	46.6983	49.5962	53.7861	51.4947
ENSMUSG00000026421	Csrp1	39.5772	43.0256	53.7741	60.1214
ENSMUSG00000024644	Cndp2	70.9759	65.7833	53.7018	46.4812
ENSMUSG00000045411	2410002F23Rik	83.4447	81.044	53.6131	53.9972
ENSMUSG00000038812	Trmt112	61.3107	63.6876	53.545	59.279
ENSMUSG00000030842	Lamtor1	72.3374	70.3973	53.5448	60.9898
ENSMUSG00000057421	Las1l	55.6187	55.2912	53.4745	51.689
ENSMUSG00000032555	Topbp1	59.0401	59.6585	53.439	54.5178
ENSMUSG00000009555	Cdk9	72.0514	72.6382	53.3899	61.2032
ENSMUSG00000047843	Bri3	29.8612	32.8279	53.2728	48.5714
ENSMUSG00000006800	Sulf2	54.6676	56.6572	53.1888	50.6685
ENSMUSG00000075229	Ccdc58	56.6136	52.9433	53.1719	60.8375
ENSMUSG00000047879	Usp14	59.7761	62.0969	53.1683	59.7897
ENSMUSG00000004849	Ap1s1	71.2901	61.6572	53.0898	54.4172
ENSMUSG00000024974	Smc3	50.244	49.8294	53.0245	51.076
ENSMUSG00000040034	Nup43	64.0059	60.3154	53.0131	51.8282
ENSMUSG00000026245	Farsb	76.3247	72.6031	52.9988	56.5273
ENSMUSG00000014504	Srp19	76.7829	71.6813	52.9653	55.455
ENSMUSG00000032531	Amotl2	20.7518	24.5134	52.9391	63.7227
ENSMUSG00000027379	Bub1	38.139	38.2994	52.8839	49.578
ENSMUSG00000035325	Sec31a	62.1332	64.2863	52.8194	52.9185
ENSMUSG00000027331	Knstrn	35.5618	33.6489	52.8161	50.2375
ENSMUSG00000078773	Rad54b	26.7409	27.6305	52.8104	42.1881
ENSMUSG00000047139	Cd24a	34.0949	40.6732	52.7955	64.5137
ENSMUSG00000019782	Rwdd1	59.3253	54.3925	52.7904	54.9731
ENSMUSG00000006392	Med8	48.84	47.3302	52.7878	45.5119
ENSMUSG00000022247	Brix1	61.061	52.5427	52.7139	42.9074
ENSMUSG00000020219	Timm13	59.4134	58.0022	52.6923	57.3163
ENSMUSG00000042305	Tmem183a	59.9873	61.0783	52.6584	60.2128
ENSMUSG00000030232	Aebp2	38.7693	42.5821	52.6462	59.3615
ENSMUSG00000018921	Pelp1	63.8744	64.5881	52.6448	54.4579
ENSMUSG00000020069	Hnrnph3	24.0478	23.5235	52.6329	51.8344
ENSMUSG00000019373	Cops3	64.6262	66.9025	52.5775	55.8819
ENSMUSG00000013787	Ehmt2	48.1961	44.4976	52.5523	59.7384
ENSMUSG00000007458	M6pr	81.3715	78.5632	52.5387	51.341
ENSMUSG00000003037	Rab8a	68.4323	68.3084	52.5245	53.9809
ENSMUSG00000029068	Ccnl2	39.9728	42.6044	52.4606	49.7783
ENSMUSG00000026520	Pycr2	49.5249	46.0953	52.4185	49.3589
ENSMUSG00000033943	Mga	57.3965	54.9041	52.3867	42.8502
ENSMUSG00000019054	Fis1	62.1873	62.1808	52.3595	64.2574
ENSMUSG00000027968	Larp7	58.3648	54.999	52.3509	54.8272
ENSMUSG00000020184	Mdm2	32.2552	33.5363	52.3083	46.4184
ENSMUSG00000002233	Rhoc	13.5171	11.6242	52.2825	60.6192
ENSMUSG00000041057	Wdr43	67.5091	65.7039	52.2739	55.1065
ENSMUSG00000038909	Kat7	69.6138	72.7718	52.2379	51.7957
ENSMUSG00000021242	Npc2	66.6464	71.2619	52.2357	46.6037
ENSMUSG00000003344	Btbd2	36.7437	36.4282	52.2225	48.7585
ENSMUSG00000020572	Nampt	30.6552	31.289	52.1791	45.9633
ENSMUSG00000022385	Gtse1	63.4891	66.8038	52.1257	55.2443
ENSMUSG00000003438	Timm50	53.3295	51.1335	52.1155	52.345
ENSMUSG00000028790	Khdrbs1	53.6354	54.9472	52.0433	59.9818
ENSMUSG00000028156	Eif4e	57.977	56.5037	52.0125	51.8627
ENSMUSG00000031207	Msn	55.9725	58.3428	52.0104	61.7552
ENSMUSG00000042557	Sin3a	41.8505	41.5998	51.9967	49.6495
ENSMUSG00000061559	Wdr61	56.1543	55.1912	51.9306	51.8769
ENSMUSG00000024826	Dpf2	48.5254	52.1889	51.8201	54.263
ENSMUSG00000022351	Sqle	54.979	53.0425	51.7991	64.9713
ENSMUSG00000024767	Otub1	53.615	59.217	51.7957	54.6647
ENSMUSG00000001435	Col18a1	16.1409	10.8272	51.7843	47.243
ENSMUSG00000000486	42248	164.021	110.255	51.7602	18.121
ENSMUSG00000041168	Lonp1	52.6461	52.2843	51.7464	52.4704
ENSMUSG00000052102	Gnpda1	65.0918	58.3719	51.7206	42.6427
ENSMUSG00000028678	Kif2c	36.8284	40.2561	51.7165	48.9391
ENSMUSG00000022255	Mtdh	49.3961	45.0584	51.6907	48.9993
ENSMUSG00000024827	Gldc	24.555	4.02125	51.6791	19.0476
ENSMUSG00000003199	Mpnd	35.2229	37.4051	51.6476	46.5677
ENSMUSG00000029642	Polr1d	60.9406	65.0392	51.6347	56.9779
ENSMUSG00000071533	Pcnp	41.555	45.4369	51.5319	55.123
ENSMUSG00000028049	Scamp3	49.532	53.8072	51.4753	51.0542
ENSMUSG00000033581	Igf2bp2	27.9398	37.0346	51.4445	58.3696
ENSMUSG00000059323	Tonsl	46.09	49.5491	51.4016	50.6283
ENSMUSG00000006456	Rbm14	66.9089	75.0734	51.3423	56.1533
ENSMUSG00000016344	Ppdpf	37.185	44.8847	51.2879	43.117
ENSMUSG00000025140	Pycr1	23.3729	20.8966	51.2764	38.0803
ENSMUSG00000071646	Mta2	72.8644	71.956	51.2691	50.279
ENSMUSG00000009470	Tnpo1	75.4787	73.4496	51.257	55.062
ENSMUSG00000062300	Pvrl2	34.4194	32.0921	51.207	43.7756
ENSMUSG00000004788	Eif2b2	61.5947	57.1099	51.1756	48.4698
ENSMUSG00000022191	Drosha	65.5361	66.2866	51.129	56.9498
ENSMUSG00000040842	Szrd1	60.6965	55.6099	51.126	58.3832
ENSMUSG00000041769	Ppp2r2d	50.5891	48.6748	51.0501	49.1499
ENSMUSG00000035545	Leng8	29.6856	32.5833	51.0109	45.5307
ENSMUSG00000017999	Ddx27	67.8461	67.7912	51.0025	56.2181
ENSMUSG00000003779	Kif20a	71.6672	72.4935	50.9913	52.7172
ENSMUSG00000079480	Pin4	79.5082	74.3892	50.9507	49.9372
ENSMUSG00000022378	Fam49b	64.3312	67.6209	50.9489	48.5988
ENSMUSG00000037012	Hk1	35.6882	36.3764	50.8666	38.8505
ENSMUSG00000021917	Spcs1	74.6327	71.1019	50.862	60.535
ENSMUSG00000037013	Ss18	40.7198	42.833	50.8506	46.0694
ENSMUSG00000028577	Plaa	61.3764	57.9711	50.834	48.5375
ENSMUSG00000029610	Aimp2	58.4093	58.8124	50.7845	59.7439
ENSMUSG00000031711	Zfp330	38.4372	38.7418	50.7777	48.9425
ENSMUSG00000032115	Hyou1	62.6341	56.6101	50.7586	46.9967
ENSMUSG00000032085	Tagln	0.331658	0.160895	50.6999	61.7552
ENSMUSG00000045294	Insig1	71.2024	63.0875	50.6556	44.7859
ENSMUSG00000052738	Suclg1	66.0018	73.1298	50.6254	52.2857
ENSMUSG00000008475	Arpc5	44.9097	41.6797	50.6226	58.6174
ENSMUSG00000052488	Cherp	73.6467	79.0204	50.6148	58.5087
ENSMUSG00000027206	Cops2	69.4639	54.1924	50.6139	60.2888
ENSMUSG00000026974	Zmynd19	51.3477	46.3352	50.5963	50.6343
ENSMUSG00000031754	Nudt21	49.6818	46.7257	50.5876	44.4933
ENSMUSG00000027881	Prpf38b	62.6817	62.7319	50.4367	54.8888
ENSMUSG00000078923	Ube2v1	62.7236	54.8556	50.4055	63.3439
ENSMUSG00000002844	Adprh	90.5627	92.7552	50.3916	50.1363
ENSMUSG00000024283	Wac	51.5478	50.2075	50.3499	51.6205
ENSMUSG00000071708	Sms	34.5106	41.8268	50.3009	56.2399
ENSMUSG00000032309	Fbxo22	63.7184	54.3182	50.2897	42.2931
ENSMUSG00000034729	Mrps10	43.6934	38.4753	50.2263	44.3886
ENSMUSG00000018567	Gabarap	42.7377	47.6371	50.1317	51.7505
ENSMUSG00000000384	Tbrg4	86.8686	86.0333	50.0889	59.0554
ENSMUSG00000025995	Wdr75	67.2431	65.5058	50.0863	57.7881
ENSMUSG00000016503	Gtf3a	49.042	43.6317	50.0856	46.5919
ENSMUSG00000057530	Ece1	48.0847	2.89671	50.0748	103.938
ENSMUSG00000023307	42068	48.0448	47.6677	50.0175	54.0185
ENSMUSG00000025220	Mgea5	45.3627	46.6437	49.9858	50.3435
ENSMUSG00000038503	Mesdc2	58.5468	62.7374	49.9625	46.8021
ENSMUSG00000094410	Zbed6	40.7143	43.6362	49.9312	46.7662
ENSMUSG00000037364	Srrt	77.7421	81.8205	49.8974	53.0091
ENSMUSG00000038518	Jarid2	56.9793	61.2662	49.8954	53.1233
ENSMUSG00000031161	Hdac6	21.2034	23.2188	49.8808	55.7428
ENSMUSG00000025265	Fgd1	26.5906	23.95	49.8791	38.2859
ENSMUSG00000028070	Apoa1bp	37.2762	35.6465	49.8061	44.396
ENSMUSG00000031388	Naa10	78.9042	75.5502	49.7817	53.4849
ENSMUSG00000020936	Nmt1	52.2422	50.0456	49.7747	45.7939
ENSMUSG00000001674	Ddx18	79.0944	82.4632	49.7616	58.288
ENSMUSG00000041879	Ipo9	51.2614	51.3277	49.7389	55.5314
ENSMUSG00000021018	Polr2h	60.9716	63.7758	49.7319	52.659
ENSMUSG00000003345	Csnk1g2	46.8983	48.9432	49.725	59.6976
ENSMUSG00000038374	Rbm8a	63.1547	59.2591	49.7017	49.1397
ENSMUSG00000030282	Cmas	44.5264	34.1157	49.6974	32.8284
ENSMUSG00000028618	Tmem59	48.677	48.8601	49.6293	44.3607
ENSMUSG00000042133	Ppig	61.6699	60.173	49.4872	52.2514
ENSMUSG00000048874	Phf3	44.4082	49.9468	49.458	48.3269
ENSMUSG00000015804	Med28	52.4951	50.4516	49.4416	49.9642
ENSMUSG00000030062	Rpn1	67.0132	68.9786	49.3963	54.0432
ENSMUSG00000039108	Lsm14b	20.9508	20.3109	49.3929	48.0164
ENSMUSG00000030802	Bckdk	51.1183	52.8107	49.3868	50.5215
ENSMUSG00000041408	Wapal	63.5583	68.5697	49.352	46.7
ENSMUSG00000025289	Prdx4	49.7274	45.95	49.349	55.4317
ENSMUSG00000062908	Acadm	71.2724	71.2152	49.346	44.1041
ENSMUSG00000032607	Amt	74.4607	78.154	49.3304	38.4819
ENSMUSG00000030649	Anapc15	59.7066	56.1808	49.258	51.1409
ENSMUSG00000033596	Rfwd3	64.582	64.7926	49.1516	45.8539
ENSMUSG00000000001	Gnai3	41.6784	44.5024	49.1441	56.8319
ENSMUSG00000020451	Limk2	18.1039	18.7592	49.1395	39.6433
ENSMUSG00000027787	Nmd3	55.011	55.8902	49.1035	45.7136
ENSMUSG00000001604	Tcea3	41.2883	35.2159	49.0202	32.3465
ENSMUSG00000010277	2610507B11Rik	56.1625	60.203	49.005	52.3514
ENSMUSG00000029076	Sdf4	53.1809	57.6296	48.9712	48.0361
ENSMUSG00000029405	G3bp2	115.787	108.641	48.9313	69.8942
ENSMUSG00000040771	Oard1	49.4014	51.032	48.9112	44.9639
ENSMUSG00000024327	Slc39a7	65.3425	70.3021	48.8948	60.5679
ENSMUSG00000027187	Cat	47.9867	48.6325	48.8619	42.6223
ENSMUSG00000013160	Atp6v0d1	35.9819	40.2153	48.8013	50.0235
ENSMUSG00000043439	E130012A19Rik	118.758	130.805	48.7758	69.8885
ENSMUSG00000026034	Clk1	51.4978	55.1519	48.7626	43.3744
ENSMUSG00000038722	Bud31	94.5713	83.2773	48.7503	61.1104
ENSMUSG00000024177	Nme4	41.9605	45.7122	48.7216	46.8377
ENSMUSG00000034484	Snx2	45.007	42.6683	48.6878	43.5472
ENSMUSG00000009535	Rnmt	49.8029	45.3409	48.6614	49.9445
ENSMUSG00000003235	Eif2b5	109.707	133.169	48.6491	52.0014
ENSMUSG00000042625	Safb2	48.6282	49.3484	48.6432	44.9565
ENSMUSG00000002833	Hdgfrp2	45.4643	46.4789	48.5589	52.1692
ENSMUSG00000032458	Copb2	55.1796	58.7934	48.538	55.1161
ENSMUSG00000023020	Cox14	35.1406	30.3475	48.5329	44.9012
ENSMUSG00000037570	Mcrs1	47.0513	47.2707	48.5315	46.1823
ENSMUSG00000024213	Nudt3	58.605	64.4067	48.4884	42.6959
ENSMUSG00000005881	Ergic3	48.6603	56.9179	48.4073	52.7032
ENSMUSG00000031065	Cdk16	48.294	54.3415	48.3362	52.9607
ENSMUSG00000073894	Rbmxl2	41.2578	39.017	48.2953	38.4367
ENSMUSG00000043909	Trp53bp1	22.0954	26.1404	48.272	51.2907
ENSMUSG00000035297	Cops4	56.2923	60.3665	48.1714	51.8427
ENSMUSG00000004937	Sgta	44.0922	46.4832	48.1281	48.338
ENSMUSG00000039130	Zc3hc1	52.5055	53.7161	48.1191	51.483
ENSMUSG00000044600	Smim7	47.3289	45.6215	48.1182	49.4738
ENSMUSG00000059923	Grb2	55.3114	50.3676	48.0379	52.1198
ENSMUSG00000003421	Nosip	55.7468	65.9175	48.0348	50.4479
ENSMUSG00000032097	Ddx6	49.8606	46.3648	47.9887	51.858
ENSMUSG00000021913	Ogdhl	36.2572	40.8473	47.9288	34.9753
ENSMUSG00000034211	Mrps17	49.7925	49.5772	47.8738	52.3503
ENSMUSG00000001305	Rrp15	62.6574	65.3689	47.8708	52.2831
ENSMUSG00000031565	Fgfr1	33.6757	33.9409	47.8276	65.1077
ENSMUSG00000022682	Rrn3	70.7702	74.6454	47.8267	43.8593
ENSMUSG00000022913	Psmg1	66.1175	66.0871	47.8199	55.6628
ENSMUSG00000093989	Rnasek	54.4269	53.9249	47.6771	49.0997
ENSMUSG00000001829	Clpb	44.1004	36.0012	47.6427	37.256
ENSMUSG00000031601	Cnot7	44.6097	45.9432	47.6331	53.8546
ENSMUSG00000008140	Emc10	64.9888	68.9201	47.5959	54.334
ENSMUSG00000004929	Thop1	44.3066	46.7344	47.5939	49.3601
ENSMUSG00000019539	Rcn3	17.6841	21.195	47.5801	50.6976
ENSMUSG00000051855	Mest	33.4075	45.4901	47.5752	107.666
ENSMUSG00000042502	Cd2bp2	58.282	55.0321	47.5662	48.0121
ENSMUSG00000019139	Isyna1	70.0978	63.2824	47.5506	54.6617
ENSMUSG00000036835	Psenen	45.5734	41.656	47.5357	46.7741
ENSMUSG00000028998	Tomm7	57.6651	57.7388	47.5183	52.5494
ENSMUSG00000027952	Pmvk	30.3969	28.2568	47.513	57.9175
ENSMUSG00000059775	Rps26-ps1	40.1127	35.7317	47.5023	38.7938
ENSMUSG00000057506	Bloc1s2	43.0053	40.4254	47.4922	54.2101
ENSMUSG00000032892	Rangrf	71.4625	74.4875	47.4875	45.4771
ENSMUSG00000029144	Gtf3c2	56.9596	54.7883	47.4724	49.8482
ENSMUSG00000058454	Dhcr7	49.5279	38.9793	47.4539	51.7879
ENSMUSG00000035443	Thyn1	48.3958	53.314	47.4443	49.7903
ENSMUSG00000029036	Atad3a	48.9151	52.7349	47.4087	46.9915
ENSMUSG00000037725	Ckap2	39.6219	37.7719	47.4072	39.8928
ENSMUSG00000022800	Fyttd1	37.2391	40.8579	47.3526	47.3572
ENSMUSG00000020780	Srp68	37.2506	39.297	47.3376	45.7134
ENSMUSG00000004789	Dlst	39.2664	41.5833	47.2828	47.6834
ENSMUSG00000042747	Krtcap2	41.2811	45.2707	47.2789	45.5735
ENSMUSG00000057497	Fam136a	74.0751	63.2944	47.2533	52.128
ENSMUSG00000053110	Yap1	41.6221	46.4471	47.2238	54.6214
ENSMUSG00000021039	Snw1	54.6749	55.6121	47.2207	50.8965
ENSMUSG00000023902	Zscan10	57.8901	59.0602	47.2117	48.3968
ENSMUSG00000023089	Ndufa5	87.0019	84.7186	47.207	48.7771
ENSMUSG00000026895	Ndufa8	53.7489	56.1642	47.1317	47.0491
ENSMUSG00000038510	Rpf2	54.9503	48.6673	47.0976	42.7694
ENSMUSG00000066036	Ubr4	44.2332	52.4108	47.093	47.1935
ENSMUSG00000039678	Tbc1d13	62.738	86.2381	47.0692	42.7079
ENSMUSG00000038416	Cdc16	41.7834	42.0418	47.0432	49.9676
ENSMUSG00000028419	Chmp5	33.992	36.6915	47.0297	49.5807
ENSMUSG00000000346	Dazap2	43.6643	44.0782	47.0157	45.5654
ENSMUSG00000031562	Dctd	37.7002	41.2375	47.0105	49.3666
ENSMUSG00000025035	Arl3	57.6613	57.8404	46.9664	44.1141
ENSMUSG00000002728	Naa20	57.1857	56.9535	46.939	51.9055
ENSMUSG00000026966	Ssna1	41.6201	42.3474	46.8902	43.4345
ENSMUSG00000063800	Prpf38a	56.282	52.4956	46.8692	44.9635
ENSMUSG00000025395	Prim1	52.7288	49.3944	46.8493	42.0613
ENSMUSG00000035890	Rnf126	48.6724	47.8469	46.8362	46.7793
ENSMUSG00000020775	Mrpl38	46.8444	40.1137	46.8357	47.5811
ENSMUSG00000029455	Aldh2	51.8429	58.3299	46.7498	49.0291
ENSMUSG00000035299	Mid1	30.278	47.7663	46.7383	61.1472
ENSMUSG00000005510	Ndufs3	55.9356	51.2582	46.7242	46.0645
ENSMUSG00000062963	Ufc1	79.1705	73.9018	46.6551	53.8078
ENSMUSG00000002076	Hsf2bp	46.1418	47.0405	46.6463	38.6202
ENSMUSG00000024613	Tcof1	77.5697	81.6046	46.6462	51.6897
ENSMUSG00000031628	Casp3	37.3239	35.9413	46.6302	52.2172
ENSMUSG00000024456	Diap1	37.002	37.0752	46.6013	39.5283
ENSMUSG00000022174	Dad1	80.6651	89.7052	46.5491	57.1672
ENSMUSG00000020840	Blmh	57.5339	55.3238	46.5491	51.5682
ENSMUSG00000037278	Tmem97	63.4554	64.952	46.5451	50.1929
ENSMUSG00000057262	Gm10020	52.8373	49.8586	46.5277	45.0091
ENSMUSG00000020534	Shmt1	84.2545	77.0493	46.5236	36.3638
ENSMUSG00000026457	Adipor1	28.6891	29.6358	46.513	43.0529
ENSMUSG00000014349	Ube2z	46.3427	51.8246	46.4892	50.0366
ENSMUSG00000023018	Smarcd1	52.2306	55.4776	46.4603	52.0125
ENSMUSG00000054309	Cpsf3	45.0994	46.2581	46.4021	44.1026
ENSMUSG00000041548	Hspb8	29.7148	38.218	46.3884	45.817
ENSMUSG00000027454	Gins1	52.3474	55.0965	46.386	38.7111
ENSMUSG00000032193	Ldlr	45.1912	45.5792	46.3693	52.0919
ENSMUSG00000004567	Mcoln1	24.1656	31.4854	46.3553	39.734
ENSMUSG00000038683	Pak1ip1	61.358	60.7737	46.3535	48.2366
ENSMUSG00000033543	Gtf2a2	55.6608	49.3361	46.3496	46.2208
ENSMUSG00000001833	42254	47.0143	43.3941	46.3352	53.4142
ENSMUSG00000025724	Sec11a	55.1907	46.644	46.2727	46.9198
ENSMUSG00000023832	Acat2	50.8663	49.9489	46.2542	58.9266
ENSMUSG00000032407	U2surp	56.9995	55.9289	46.2488	45.8514
ENSMUSG00000059278	Naa38	67.2027	59.4449	46.2486	42.7228
ENSMUSG00000030825	Hsd17b14	92.4836	83.705	46.2206	37.7607
ENSMUSG00000030717	Nupr1	50.4541	47.9467	46.2049	34.7644
ENSMUSG00000031700	Gpt2	45.9657	35.8501	46.1339	41.3422
ENSMUSG00000016018	Skiv2l2	46.0122	42.9945	46.1313	44.7035
ENSMUSG00000036777	Anln	34.2659	36.6091	46.123	39.5631
ENSMUSG00000025162	Csnk1d	37.3625	36.6309	46.1214	52.5296
ENSMUSG00000022789	Dnm1l	40.4013	46.2657	46.1039	38.2683
ENSMUSG00000002980	Bcam	79.6437	63.0049	46.0784	61.7268
ENSMUSG00000019470	Xab2	45.8357	46.0014	45.9792	48.2279
ENSMUSG00000006219	Fblim1	97.8978	107.758	45.9663	42.9827
ENSMUSG00000073639	Rab18	41.4096	42.2387	45.8676	46.0409
ENSMUSG00000039395	Mreg	26.8043	29.8778	45.8494	32.2102
ENSMUSG00000035632	Cnot3	62.0613	65.5498	45.7165	51.2922
ENSMUSG00000022770	Dlg1	33.7227	32.5273	45.6823	50.3897
ENSMUSG00000014959	Gorasp2	56.1112	55.9749	45.602	48.0795
ENSMUSG00000079562	Maea	33.5733	34.1118	45.5888	50.0238
ENSMUSG00000028640	Tfap2c	14.0108	15.8474	45.5887	36.4186
ENSMUSG00000024968	Rcor2	56.5361	67.918	45.5836	56.0291
ENSMUSG00000035086	Becn1	49.7104	51.0994	45.5071	48.4496
ENSMUSG00000040549	Ckap5	32.0684	33.2368	45.5056	43.2065
ENSMUSG00000005233	Spc25	32.4083	32.4068	45.5031	37.7087
ENSMUSG00000023277	Twf2	31.9419	30.8518	45.4649	38.8141
ENSMUSG00000022257	Laptm4b	11.8098	10.2479	45.3794	34.0971
ENSMUSG00000053510	Nrd1	34.9138	35.0943	45.3702	45.1638
ENSMUSG00000027306	Nusap1	29.6152	23.1221	45.3178	37.4459
ENSMUSG00000025142	Aspscr1	80.0678	84.9106	45.2606	42.7039
ENSMUSG00000030672	Mylpf	209.704	246.805	45.2383	12.1634
ENSMUSG00000024665	Fads2	70.6436	63.907	45.2081	61.6232
ENSMUSG00000028766	Alpl	104.615	114.157	45.1727	24.5357
ENSMUSG00000051579	Tceal8	74.4483	68.2234	45.1556	60.0778
ENSMUSG00000001552	Jup	67.4935	65.6552	45.1443	33.0026
ENSMUSG00000021932	Rnaseh2b	47.3895	51.8387	45.1189	39.1187
ENSMUSG00000027679	Dnajc19	55.3804	52.5819	45.0851	40.4694
ENSMUSG00000014956	Ppp1cb	46.0917	43.7408	45.0744	45.3852
ENSMUSG00000006095	Tbcb	55.8894	56.8219	45.0605	47.6136
ENSMUSG00000060206	Zfp462	19.6786	25.8841	45.0474	46.2446
ENSMUSG00000021102	Glrx5	42.2874	40.5435	45.0192	55.4179
ENSMUSG00000042506	Usp22	24.7627	25.7633	44.9663	54.2007
ENSMUSG00000052033	Pfdn4	43.3904	35.6825	44.9624	45.4444
ENSMUSG00000043284	Tmem11	50.7599	48.841	44.9582	48.1544
ENSMUSG00000032254	Kif23	29.0979	26.8875	44.9429	41.7566
ENSMUSG00000045216	Hs6st1	25.59	24.2141	44.9381	40.2666
ENSMUSG00000026277	Stk25	33.0149	34.0578	44.9175	45.6954
ENSMUSG00000023906	Cldn6	6.75815	2.0432	44.8786	22.2306
ENSMUSG00000024498	Tcerg1	55.5666	56.4079	44.8774	48.0913
ENSMUSG00000078440	Dohh	51.502	56.5217	44.8743	46.4107
ENSMUSG00000025278	Flnb	24.0556	25.1022	44.8629	58.1907
ENSMUSG00000004665	Cnn2	8.195	9.80096	44.8589	50.785
ENSMUSG00000027193	Api5	54.6333	51.8299	44.8369	47.2694
ENSMUSG00000029657	Hsph1	63.9412	83.98	44.8099	56.604
ENSMUSG00000041375	Ccdc9	35.8439	39.7428	44.7954	52.8658
ENSMUSG00000032883	Acsl3	38.1517	41.0434	44.7861	49.2548
ENSMUSG00000024194	Cuta	48.4556	51.9006	44.7834	39.7088
ENSMUSG00000003039	Fam32a	57.0351	57.3948	44.7356	54.6071
ENSMUSG00000036672	Cenpt	34.791	34.2651	44.7217	40.942
ENSMUSG00000028093	Acp6	54.9758	53.2364	44.6887	33.2227
ENSMUSG00000026817	Ak1	44.7739	42.3032	44.6303	41.3661
ENSMUSG00000029063	Nadk	54.8216	52.4587	44.6286	47.9572
ENSMUSG00000033706	Smyd5	70.6264	71.737	44.6139	53.3916
ENSMUSG00000027327	1700037H04Rik	31.1557	31.9308	44.6055	44.0902
ENSMUSG00000028882	Ppp1r8	57.2332	54.418	44.5748	49.0194
ENSMUSG00000032745	Gpbp1	46.1812	48.6913	44.5435	45.7255
ENSMUSG00000020888	Dvl2	29.4391	31.0617	44.5319	41.1855
ENSMUSG00000029249	Rest	36.8849	34.0751	44.5254	34.5804
ENSMUSG00000024425	Ndfip1	35.2626	35.1187	44.5129	43.9073
ENSMUSG00000025764	Jade1	71.5934	74.3845	44.4815	48.2631
ENSMUSG00000042729	Wdr74	68.7162	74.8871	44.4472	51.0641
ENSMUSG00000024908	Ppp6r3	40.787	40.3683	44.4353	38.1664
ENSMUSG00000032280	Tle3	26.0898	30.533	44.4166	49.5566
ENSMUSG00000027601	Mtfr1	50.7807	55.9854	44.4115	40.8607
ENSMUSG00000074269	Rec114	24.9383	15.4085	44.3477	16.5981
ENSMUSG00000079614	Seh1l	45.3939	46.4103	44.3234	44.8845
ENSMUSG00000028869	Gnl2	43.7323	42.8993	44.2937	48.1618
ENSMUSG00000022553	Maf1	38.4348	35.3722	44.2883	47.5198
ENSMUSG00000022706	Mrpl40	65.0439	66.6072	44.2719	46.0267
ENSMUSG00000015714	Cers2	35.4861	35.826	44.2424	50.5652
ENSMUSG00000052798	Nup107	46.9107	45.7486	44.1893	43.2212
ENSMUSG00000056305	Usp39	51.0352	50.8048	44.152	49.6474
ENSMUSG00000031004	Mki67	30.5917	31.4125	44.1504	43.8122
ENSMUSG00000068040	Tm9sf4	36.6393	36.7387	44.1435	47.1379
ENSMUSG00000057788	Ddx49	68.0482	50.4955	44.1328	58.4489
ENSMUSG00000038816	Ctnnal1	38.7706	44.9975	44.1303	49.3346
ENSMUSG00000027774	Gfm1	54.3241	53.6058	44.12	45.6658
ENSMUSG00000030689	Ino80e	72.8719	75.975	44.0989	47.2956
ENSMUSG00000018572	Phf23	50.1416	51.8769	44.0778	51.7387
ENSMUSG00000020166	Cnot2	46.1795	45.325	44.0756	47.403
ENSMUSG00000031820	Babam1	48.391	47.3147	44.0599	47.3847
ENSMUSG00000041801	Phlda3	29.429	40.9437	44.0422	52.4852
ENSMUSG00000030058	Copg1	54.2576	61.9106	44.0352	49.0256
ENSMUSG00000028423	Nfx1	40.4537	44.2369	43.997	41.5574
ENSMUSG00000026687	Aldh9a1	35.3278	32.9031	43.9759	45.6234
ENSMUSG00000021555	Naa35	61.2488	57.6192	43.9716	45.1436
ENSMUSG00000048897	Zfp710	28.1491	27.7096	43.9581	33.7504
ENSMUSG00000030265	Kras	41.7702	34.4399	43.9463	46.9638
ENSMUSG00000026526	Fh1	54.8492	52.3778	43.9365	43.3054
ENSMUSG00000001383	Zmat2	54.4617	55.6506	43.9128	52.3081
ENSMUSG00000026965	Anapc2	32.1153	33.8991	43.8918	49.8412
ENSMUSG00000038335	Tsr1	73.2766	73.1944	43.889	51.0912
ENSMUSG00000075700	Selt	48.1891	48.3895	43.8665	52.504
ENSMUSG00000039756	Dnttip2	69.3208	69.7743	43.8499	48.8962
ENSMUSG00000022031	Elp3	54.3734	58.7929	43.8456	47.2324
ENSMUSG00000034042	Gpbp1l1	35.7121	39.8117	43.788	31.8205
ENSMUSG00000026566	Mpzl1	29.8627	29.4105	43.7341	39.9344
ENSMUSG00000026553	Copa	45.2953	45.6839	43.6643	47.4487
ENSMUSG00000034252	Senp6	34.3753	32.1106	43.6414	43.0615
ENSMUSG00000060288	Ppih	71.8148	70.8879	43.6161	55.6644
ENSMUSG00000028861	Mrps15	52.9791	49.7424	43.6077	40.8983
ENSMUSG00000059586	Nsmce2	37.2009	38.2137	43.6025	39.7976
ENSMUSG00000058440	Nrf1	56.3025	55.2146	43.5992	48.3439
ENSMUSG00000002778	Kdelr1	45.1505	53.8325	43.5709	47.1292
ENSMUSG00000006373	Pgrmc1	35.0385	37.9681	43.567	55.2418
ENSMUSG00000033105	Lss	29.7191	23.2201	43.5486	53.2422
ENSMUSG00000028822	Tmem50a	38.5807	37.1159	43.5398	38.8468
ENSMUSG00000039615	Stub1	50.6863	52.0093	43.5348	49.7799
ENSMUSG00000036241	Ube2r2	34.1702	37.1398	43.4986	49.9373
ENSMUSG00000038515	Grtp1	32.0924	28.6763	43.49	38.4259
ENSMUSG00000021114	Atp6v1d	37.087	37.3032	43.4593	38.2082
ENSMUSG00000031796	Gtl3	36.016	36.4301	43.4437	40.6142
ENSMUSG00000060152	Pop5	54.4442	69.1878	43.434	51.3777
ENSMUSG00000050565	Tor1aip2	52.2471	57.4085	43.4232	42.1761
ENSMUSG00000053453	Thoc7	40.6273	42.0533	43.419	41.8372
ENSMUSG00000035873	Pawr	26.9134	23.874	43.3334	40.0037
ENSMUSG00000048668	Rhno1	37.3598	44.8761	43.3294	54.2374
ENSMUSG00000002129	Sf3a1	53.5267	54.6925	43.3083	52.9985
ENSMUSG00000029191	Rfc1	42.5173	42.8077	43.2635	43.5355
ENSMUSG00000018428	Akap1	53.7322	59.8916	43.2354	35.6308
ENSMUSG00000024870	Rab1b	52.7525	55.4399	43.2011	52.8989
ENSMUSG00000051255	Gm6563	40.8777	42.251	43.2009	37.3104
ENSMUSG00000032279	Idh3a	43.1237	39.8447	43.1815	37.1883
ENSMUSG00000025871	4833439L19Rik	36.5083	38.7944	43.1193	39.8719
ENSMUSG00000002660	Clpp	55.5328	54.9767	43.1169	41.8438
ENSMUSG00000020515	Cnot8	30.574	31.9004	43.1052	39.9235
ENSMUSG00000028124	Gclm	45.8625	42.8889	43.0444	34.9599
ENSMUSG00000079478	Sssca1	54.4976	57.4446	43.0253	54.2009
ENSMUSG00000058267	Mrps14	56.8735	52.2932	43.0031	43.9505
ENSMUSG00000021731	Mrps30	42.3195	41.6714	42.9515	41.2985
ENSMUSG00000041359	Tcl1	50.1832	47.4102	42.9235	20.3541
ENSMUSG00000042541	Shfm1	47.9044	49.9189	42.9215	52.2627
ENSMUSG00000003051	Elf3	36.511	34.5372	42.9188	40.6562
ENSMUSG00000005148	Klf5	61.264	57.9921	42.9147	46.1204
ENSMUSG00000015759	Cnih1	32.0853	35.1176	42.9106	45.9796
ENSMUSG00000016253	Nelfcd	39.4001	41.193	42.8843	42.8023
ENSMUSG00000063952	Brpf3	27.6819	33.2182	42.8804	37.5701
ENSMUSG00000032194	Kank2	32.3406	34.7351	42.8727	34.4864
ENSMUSG00000025574	Tk1	78.2738	79.8142	42.8578	49.4168
ENSMUSG00000060038	Dhps	48.3719	54.5049	42.8562	46.3537
ENSMUSG00000030061	Uba3	40.6756	37.7264	42.8252	42.8869
ENSMUSG00000003437	Paf1	43.9248	46.0301	42.8071	47.6809
ENSMUSG00000053898	Ech1	48.2841	47.8411	42.792	42.1584
ENSMUSG00000032042	Srpr	56.9036	56.6295	42.7689	42.0781
ENSMUSG00000028330	Ncbp1	38.9145	39.8273	42.7081	44.9512
ENSMUSG00000004568	Arhgef18	31.1197	35.3617	42.7022	41.7959
ENSMUSG00000037152	Ndufc1	55.4665	48.4104	42.7014	41.1904
ENSMUSG00000020116	Pno1	69.9794	62.67	42.6933	46.3458
ENSMUSG00000038991	Txndc5	36.2178	36.1631	42.6801	49.5136
ENSMUSG00000068922	Msto1	44.664	46.8113	42.6602	40.1702
ENSMUSG00000006024	Napa	42.4296	49.3549	42.6593	48.1089
ENSMUSG00000008200	Fnbp4	43.115	44.0389	42.6292	37.7285
ENSMUSG00000027466	Rbck1	34.0682	32.8207	42.5742	43.7415
ENSMUSG00000044221	Grsf1	136.363	145.56	42.5627	40.475
ENSMUSG00000026280	Atg4b	24.9771	29.2914	42.5573	38.1814
ENSMUSG00000022400	Rbx1	53.6106	53.298	42.5392	49.844
ENSMUSG00000032002	Dcun1d5	55.9124	49.2326	42.5153	46.9085
ENSMUSG00000039952	Dag1	34.3294	33.5219	42.5067	51.3403
ENSMUSG00000028648	Ndufs5	50.7566	51.993	42.4732	41.9633
ENSMUSG00000059409	Ppp2r5d	34.0986	34.2367	42.4552	45.5887
ENSMUSG00000026643	Nmt2	28.55	24.4145	42.41	35.721
ENSMUSG00000035203	Epn1	32.6867	33.3082	42.3662	45.1325
ENSMUSG00000028211	Trp53inp1	21.4805	21.7682	42.3646	36.093
ENSMUSG00000026766	Mmadhc	37.066	34.114	42.3498	46.9501
ENSMUSG00000029840	Mtpn	29.4301	32.5323	42.3228	46.1782
ENSMUSG00000028187	Rpf1	55.8243	53.7559	42.3216	43.0207
ENSMUSG00000020235	Fzr1	49.2556	52.0476	42.2377	52.3781
ENSMUSG00000012443	Kif11	34.1706	33.9828	42.216	40.3032
ENSMUSG00000030629	Zfand6	36.6207	32.2982	42.215	38.527
ENSMUSG00000026032	Ndufb3	46.0898	42.1727	42.1952	41.1689
ENSMUSG00000002658	Gtf2f1	63.9037	61.5395	42.1832	45.9905
ENSMUSG00000003778	Brd8	49.0649	51.4386	42.1801	40.1468
ENSMUSG00000029121	Crmp1	11.9868	5.0454	42.178	39.9925
ENSMUSG00000031729	Ist1	38.0984	40.4487	42.1754	38.2825
ENSMUSG00000030037	Mrpl53	41.1857	45.9875	42.1555	46.2349
ENSMUSG00000026918	Brd3	33.4094	34.1213	42.1312	45.4001
ENSMUSG00000015112	Slc25a13	48.3701	48.4355	42.1273	34.0697
ENSMUSG00000031221	Igbp1	38.9042	37.1672	42.1254	42.172
ENSMUSG00000035455	Fignl1	46.4124	45.3237	42.04	36.3442
ENSMUSG00000034926	Dhcr24	70.884	68.8023	42.0315	60.8661
ENSMUSG00000030811	Fbxl19	28.2402	31.8901	42.0313	52.0991
ENSMUSG00000022536	Glyr1	51.0857	55.1571	42.0292	47.5157
ENSMUSG00000027323	Rad51	44.6441	45.9291	42.0278	50.3257
ENSMUSG00000028651	Ppie	41.2608	38.7685	41.9934	41.5652
ENSMUSG00000024121	Atp6v0c	65.1994	69.9126	41.9849	45.8125
ENSMUSG00000006740	Kif5b	43.9818	42.3503	41.9836	39.0591
ENSMUSG00000038759	Nup205	39.823	43.4468	41.9579	44.9453
ENSMUSG00000024833	Pola2	34.1483	32.7664	41.9123	38.1296
ENSMUSG00000020743	Mif4gd	59.3925	55.3204	41.8905	35.5798
ENSMUSG00000040811	Eml2	20.0871	21.6215	41.8608	29.8445
ENSMUSG00000031667	Aktip	21.5697	19.8898	41.8576	31.4689
ENSMUSG00000058239	Usf2	44.0873	38.219	41.8475	42.5826
ENSMUSG00000021848	Otx2	2.56469	1.99917	41.8451	50.5166
ENSMUSG00000027002	Nckap1	39.1705	42.4	41.8023	43.5863
ENSMUSG00000006418	Rnf114	32.6872	35.471	41.7869	34.8491
ENSMUSG00000060601	Nr1h2	45.1655	43.4498	41.7858	38.8098
ENSMUSG00000050043	Tmx2	54.2609	43.2079	41.7833	31.1679
ENSMUSG00000039356	Exosc2	50.3479	49.3807	41.7775	46.9436
ENSMUSG00000025287	Acot9	50.3863	47.5919	41.773	37.5047
ENSMUSG00000025465	Echs1	48.2888	55.0805	41.7719	46.2751
ENSMUSG00000042032	Mat2b	48.727	45.5899	41.7715	34.0772
ENSMUSG00000049969	Plekhf2	64.801	59.3126	41.7365	35.98
ENSMUSG00000006818	Sod2	47.0624	47.8558	41.7153	32.0015
ENSMUSG00000001627	Ifrd1	61.3944	64.0299	41.686	30.7539
ENSMUSG00000041840	Haus1	47.18	47.9254	41.6751	39.9107
ENSMUSG00000024436	Mrps18b	67.0639	65.7603	41.6393	40.495
ENSMUSG00000016833	Mrps18c	71.5986	70.9111	41.6377	55.5585
ENSMUSG00000031878	Nae1	41.5202	34.9027	41.609	41.4571
ENSMUSG00000026915	Strbp	28.0502	23.3683	41.6043	28.8021
ENSMUSG00000015289	Lage3	59.6473	56.5804	41.5844	40.5585
ENSMUSG00000002372	Ranbp3	43.5153	45.6035	41.5813	47.3839
ENSMUSG00000034317	Trim59	44.2394	42.3563	41.5743	47.9139
ENSMUSG00000023942	Slc29a1	92.5337	85.2816	41.5738	37.2039
ENSMUSG00000004451	Ralb	23.3747	26.7102	41.5729	39.285
ENSMUSG00000025144	Stra13	49.1892	51.4928	41.5536	41.9202
[truncated: 11,238 more rows]
